# Supplementary material for: Copy Number Variants in the 11p15.5 Associated Imprinting Disorders: An Attempt to Establish a Genotype–Phenotype Correlation
Source: Clin Genet. 2026 Jan 13;109(6):999–1006. doi: 10.1111/cge.70139 (PMC13167635; doi:10.1111/cge.70139)
Supplement: Supplementary file 2 — Table S1: List of cases and families from the literature and the new cases from this study. Column 1 provides information about the line in Figure 3 in which the cases are included. (dark blue: index patients with duplications, light blue: relatives; dark orange: index patients with deletions, light orange: relatives; dark green: index patients with balanced translocations, light green: relatives). [file CGE-109-999-s001.xlsx]

## Sheet: Tabelle1
Line in Fig. 3	Index patient (indicated by number)	Reference	Proband ID in original publication	CNV type in 11p15.5	Additional genomic disturbances	Affected 11p15.5 region as described in the reference	affected parental allele	Parental transmission of the CNV	Methylation pattern	Phenotype	Method in the original paper	Breakpoints hg19	Breakpoints hg38	Size
28		Niemitz EL, DeBaun MR, Fallon J, Murakami K, Kugoh H, Oshimura M, Feinberg AP. Microdeletion of LIT1 in familial Beckwith-Wiedemann syndrome. Am J Hum Genet. 2004 Nov;75(5):844-9. doi: 10.1086/425343. Epub 2004 Sep 15. PMID: 15372379; PMCID: PMC1182113.	Mother of pat. (II-2)	deletion	none	part of KCNQ1 and part of KCNQ1OT1	paternal	father	IC2 GOM	unaffected	Real-time quantitative PCR	chr11:2,498,477-2,689,481	chr11:2,477,247-2,668,251	191,005 bp
28	1	Niemitz EL, DeBaun MR, Fallon J, Murakami K, Kugoh H, Oshimura M, Feinberg AP. Microdeletion of LIT1 in familial Beckwith-Wiedemann syndrome. Am J Hum Genet. 2004 Nov;75(5):844-9. doi: 10.1086/425343. Epub 2004 Sep 15. PMID: 15372379; PMCID: PMC1182113.	Pat. III-4	deletion	none	part of KCNQ1 and part of KCNQ1OT1	maternal	mother	IC2 LOM	BWS features	Real-time quantitative PCR	chr11:2,498,477-2,689,481	chr11:2,477,247-2,668,251	191,005 bp
not represented		Sparago A, Cerrato F, Vernucci M, Ferrero GB, Silengo MC, Riccio A. Microdeletions in the human H19 DMR result in loss of IGF2 imprinting and Beckwith-Wiedemann syndrome. Nat Genet. 2004 Sep;36(9):958-60. doi: 10.1038/ng1410. Epub 2004 Aug 15. PMID: 15314640.	Mat. grandfather (I-1)	deletion	none	part of IC1	unknown	unknown	not reported	unaffected	Southern-Blot, Bisulfite-Sequencing	~chr11:2,022,700-2,024,250	~chr11:2,001,470-2,003,020	1,550 bp
23		Sparago A, Cerrato F, Vernucci M, Ferrero GB, Silengo MC, Riccio A. Microdeletions in the human H19 DMR result in loss of IGF2 imprinting and Beckwith-Wiedemann syndrome. Nat Genet. 2004 Sep;36(9):958-60. doi: 10.1038/ng1410. Epub 2004 Aug 15. PMID: 15314640.	Mat. uncle (II-1; father of "Mat. Cousin 1,2,3")	deletion	none	part of IC1	paternal	father	not reported	unaffected	Southern-Blot, Bisulfite-Sequencing	~chr11:2,022,700-2,024,250	~chr11:2,001,470-2,003,020	1,550 bp
23		Sparago A, Cerrato F, Vernucci M, Ferrero GB, Silengo MC, Riccio A. Microdeletions in the human H19 DMR result in loss of IGF2 imprinting and Beckwith-Wiedemann syndrome. Nat Genet. 2004 Sep;36(9):958-60. doi: 10.1038/ng1410. Epub 2004 Aug 15. PMID: 15314640.	Mat. cousin 1 (III-1)	deletion	none	part of IC1	paternal	father	not reported	unaffected	Southern-Blot, Bisulfite-Sequencing	~chr11:2,022,700-2,024,250	~chr11:2,001,470-2,003,020	1,550 bp
23		Sparago A, Cerrato F, Vernucci M, Ferrero GB, Silengo MC, Riccio A. Microdeletions in the human H19 DMR result in loss of IGF2 imprinting and Beckwith-Wiedemann syndrome. Nat Genet. 2004 Sep;36(9):958-60. doi: 10.1038/ng1410. Epub 2004 Aug 15. PMID: 15314640.	Mat. cousin 2 (III-2)	deletion	none	part of IC1	paternal	father	not reported	unaffected	Southern-Blot, Bisulfite-Sequencing	~chr11:2,022,700-2,024,250	~chr11:2,001,470-2,003,020	1,550 bp
23		Sparago A, Cerrato F, Vernucci M, Ferrero GB, Silengo MC, Riccio A. Microdeletions in the human H19 DMR result in loss of IGF2 imprinting and Beckwith-Wiedemann syndrome. Nat Genet. 2004 Sep;36(9):958-60. doi: 10.1038/ng1410. Epub 2004 Aug 15. PMID: 15314640.	Mat. cousin 3 (III-3)	deletion	none	part of IC1	paternal	father	not reported	unaffected	Southern-Blot, Bisulfite-Sequencing	~chr11:2,022,700-2,024,250	~chr11:2,001,470-2,003,020	1,550 bp
23		Sparago A, Cerrato F, Vernucci M, Ferrero GB, Silengo MC, Riccio A. Microdeletions in the human H19 DMR result in loss of IGF2 imprinting and Beckwith-Wiedemann syndrome. Nat Genet. 2004 Sep;36(9):958-60. doi: 10.1038/ng1410. Epub 2004 Aug 15. PMID: 15314640.	Mother of pat. (II-4)	deletion	none	part of IC1	paternal	father	IC1 LOM	unaffected	Southern-Blot, Bisulfite-Sequencing	~chr11:2,022,700-2,024,250	~chr11:2,001,470-2,003,020	1,550 bp
23	2	Sparago A, Cerrato F, Vernucci M, Ferrero GB, Silengo MC, Riccio A. Microdeletions in the human H19 DMR result in loss of IGF2 imprinting and Beckwith-Wiedemann syndrome. Nat Genet. 2004 Sep;36(9):958-60. doi: 10.1038/ng1410. Epub 2004 Aug 15. PMID: 15314640.	Pat. III.5	deletion	none	part of IC1	maternal	mother	IC1 GOM	BWS features	Sequencing	~chr11:2,022,700-2,024,250	~chr11:2,001,470-2,003,020	1,550 bp
not represented		Sparago A, Cerrato F, Vernucci M, Ferrero GB, Silengo MC, Riccio A. Microdeletions in the human H19 DMR result in loss of IGF2 imprinting and Beckwith-Wiedemann syndrome. Nat Genet. 2004 Sep;36(9):958-60. doi: 10.1038/ng1410. Epub 2004 Aug 15. PMID: 15314640.	Mat. grandfather (I-1)	deletion	none	part of IC1	unknown	unknown	not reported	unaffected	Southern-Blot, Bisulfite-Sequencing	~chr11:2,022,700-2,024,250	~chr11:2,001,470-2,003,020	1,550 bp
23		Sparago A, Cerrato F, Vernucci M, Ferrero GB, Silengo MC, Riccio A. Microdeletions in the human H19 DMR result in loss of IGF2 imprinting and Beckwith-Wiedemann syndrome. Nat Genet. 2004 Sep;36(9):958-60. doi: 10.1038/ng1410. Epub 2004 Aug 15. PMID: 15314640.	Mat. aunt of pat. (II-2)	deletion	none	part of IC1	paternal	father	not reported	unaffected	Southern-Blot, Bisulfite-Sequencing	~chr11:2,022,700-2,024,250	~chr11:2,001,470-2,003,020	1,550 bp
23		Sparago A, Cerrato F, Vernucci M, Ferrero GB, Silengo MC, Riccio A. Microdeletions in the human H19 DMR result in loss of IGF2 imprinting and Beckwith-Wiedemann syndrome. Nat Genet. 2004 Sep;36(9):958-60. doi: 10.1038/ng1410. Epub 2004 Aug 15. PMID: 15314640.	Mother of pat. (II-4)	deletion	none	part of IC1	paternal	father	not reported	unaffected	Southern-Blot, Bisulfite-Sequencing	~chr11:2,022,700-2,024,250	~chr11:2,001,470-2,003,020	1,550 bp
23	3	Sparago A, Cerrato F, Vernucci M, Ferrero GB, Silengo MC, Riccio A. Microdeletions in the human H19 DMR result in loss of IGF2 imprinting and Beckwith-Wiedemann syndrome. Nat Genet. 2004 Sep;36(9):958-60. doi: 10.1038/ng1410. Epub 2004 Aug 15. PMID: 15314640.	Pat. III-1	deletion	none	part of IC1	maternal	mother	IC1 GOM	BWS features	Southern-Blot	~chr11:2,022,700-2,024,250	~chr11:2,001,470-2,003,020	1,550 bp
1	4	Eggermann T, Meyer E, Obermann C, Heil I, Schüler H, Ranke MB, Eggermann K, Wollmann HA. Is maternal duplication of 11p15 associated with Silver-Russell syndrome? J Med Genet. 2005 May;42(5):e26. doi: 10.1136/jmg.2004.028936. PMID: 15863658; PMCID: PMC1736048.	Pat. SR46	duplication	der(10)t(10;11)(q26.3;p15.3)	total IC1 and total IC2	maternal	de novo	not reported	SRS features	STR	chr11:345,808-8,967,106	chr11:345,808-8,945,559	8,621,299 bp
1	5	Eggermann T, Meyer E, Obermann C, Heil I, Schüler H, Ranke MB, Eggermann K, Wollmann HA. Is maternal duplication of 11p15 associated with Silver-Russell syndrome? J Med Genet. 2005 May;42(5):e26. doi: 10.1136/jmg.2004.028936. PMID: 15863658; PMCID: PMC1736048.	Pat. SR90	duplication	der(15)t(11;15)(p15;p12)	total IC1 and total IC2	maternal	de novo	not reported	SRS features	STR	chr11:345,808-5,284,337	chr11:345,808-5,263,107	4,938,530 bp
21		Prawitt D, Enklaar T, Gärtner-Rupprecht B, Spangenberg C, Oswald M, Lausch E, Schmidtke P, Reutzel D, Fees S, Lucito R, Korzon M, Brozek I, Limon J, Housman DE, Pelletier J, Zabel B. Microdeletion of target sites for insulator protein CTCF in a chromosome 11p15 imprinting center in Beckwith-Wiedemann syndrome and Wilms' tumor. Proc Natl Acad Sci U S A. 2005 Mar 15;102(11):4085-90. doi: 10.1073/pn…	Mother (II-5)	deletion	none	part of IC1 and part of H19	maternal	mother	not reported	unaffected	qPCR, Bisulfite Sequencing	~chr11:2,021,552-2,023,771	~chr11:2,000,322-2,002,541	~2.2kb
21		Prawitt D, Enklaar T, Gärtner-Rupprecht B, Spangenberg C, Oswald M, Lausch E, Schmidtke P, Reutzel D, Fees S, Lucito R, Korzon M, Brozek I, Limon J, Housman DE, Pelletier J, Zabel B. Microdeletion of target sites for insulator protein CTCF in a chromosome 11p15 imprinting center in Beckwith-Wiedemann syndrome and Wilms' tumor. Proc Natl Acad Sci U S A. 2005 Mar 15;102(11):4085-90. doi: 10.1073/pn…	Sibling 4 (III-4)	deletion	none	part of IC1 and part of H19	maternal	mother	IC1 GOM	unaffected	qPCR, Bisulfite Sequencing	~chr11:2,021,552-2,023,771	~chr11:2,000,322-2,002,541	~2.2kb
21		Prawitt D, Enklaar T, Gärtner-Rupprecht B, Spangenberg C, Oswald M, Lausch E, Schmidtke P, Reutzel D, Fees S, Lucito R, Korzon M, Brozek I, Limon J, Housman DE, Pelletier J, Zabel B. Microdeletion of target sites for insulator protein CTCF in a chromosome 11p15 imprinting center in Beckwith-Wiedemann syndrome and Wilms' tumor. Proc Natl Acad Sci U S A. 2005 Mar 15;102(11):4085-90. doi: 10.1073/pn…	Sibling 3 (III-5)	deletion + ?	none	part of IC1 and part of H19	maternal	mother	IC1 GOM	BWS features	qPCR, Bisulfite Sequencing	~chr11:2,021,552-2,023,771	~chr11:2,000,322-2,002,541	~2.2kb
21		Prawitt D, Enklaar T, Gärtner-Rupprecht B, Spangenberg C, Oswald M, Lausch E, Schmidtke P, Reutzel D, Fees S, Lucito R, Korzon M, Brozek I, Limon J, Housman DE, Pelletier J, Zabel B. Microdeletion of target sites for insulator protein CTCF in a chromosome 11p15 imprinting center in Beckwith-Wiedemann syndrome and Wilms' tumor. Proc Natl Acad Sci U S A. 2005 Mar 15;102(11):4085-90. doi: 10.1073/pn…	Sibling 2 (III-2)	deletion + ?	none	part of IC1 and part of H19	maternal	mother	IC1 GOM	BWS features	qPCR, Bisulfite Sequencing	~chr11:2,021,552-2,023,771	~chr11:2,000,322-2,002,541	~2.2kb
34	6	Prawitt D, Enklaar T, Gärtner-Rupprecht B, Spangenberg C, Oswald M, Lausch E, Schmidtke P, Reutzel D, Fees S, Lucito R, Korzon M, Brozek I, Limon J, Housman DE, Pelletier J, Zabel B. Microdeletion of target sites for insulator protein CTCF in a chromosome 11p15 imprinting center in Beckwith-Wiedemann syndrome and Wilms' tumor. Proc Natl Acad Sci U S A. 2005 Mar 15;102(11):4085-90. doi: 10.1073/pn…	Sibling 1 (III-1)	deletion + duplication	none	part of IC1 and part of H19	maternal	mother	IC1 GOM	BWS features	qPCR, Bisulfite Sequencing	del.: ~chr11:2,021,552-2,023,771; dup.: ~chr11:2,150,347-2,162,173	del.: ~chr11:2,000,322-2,002,541: dup.: ~chr11: 2,129,117-2,140,943	~2.2kb
6	7	Russo S, Finelli P, Recalcati MP, Ferraiuolo S, Cogliati F, Dalla Bernardina B, Tibiletti MG, Agosti M, Sala M, Bonati MT, Larizza L. Molecular and genomic characterisation of cryptic chromosomal alterations leading to paternal duplication of the 11p15.5 Beckwith-Wiedemann region. J Med Genet. 2006 Aug;43(8):e39. doi: 10.1136/jmg.2005.038398. PMID: 16882733; PMCID: PMC2649021.	Pat. 1	duplication	der(21)t(11;21)(p15.4;q22.3)	total IC1 (IC1, H19, IGF2)	paternal	de novo	not reported	BWS features	STR	~chr11:1,162,304-2,185,159	~chr11:1,168,969-2,163,929	1,022,856 bp
6	8	Russo S, Finelli P, Recalcati MP, Ferraiuolo S, Cogliati F, Dalla Bernardina B, Tibiletti MG, Agosti M, Sala M, Bonati MT, Larizza L. Molecular and genomic characterisation of cryptic chromosomal alterations leading to paternal duplication of the 11p15.5 Beckwith-Wiedemann region. J Med Genet. 2006 Aug;43(8):e39. doi: 10.1136/jmg.2005.038398. PMID: 16882733; PMCID: PMC2649021.	Pat. 2	duplication	none	total IC1 (IC1, H19, IGF2)	paternal	de novo	IC1 GOM	BWS features	STR	~chr11:1,162,304-2,227,191	~chr11:1,168,969-2,205,961	1,064,888 bp
not represented	9	Russo S, Finelli P, Recalcati MP, Ferraiuolo S, Cogliati F, Dalla Bernardina B, Tibiletti MG, Agosti M, Sala M, Bonati MT, Larizza L. Molecular and genomic characterisation of cryptic chromosomal alterations leading to paternal duplication of the 11p15.5 Beckwith-Wiedemann region. J Med Genet. 2006 Aug;43(8):e39. doi: 10.1136/jmg.2005.038398. PMID: 16882733; PMCID: PMC2649021.	Pat. 3	duplication	deletion of 4p - der(4)t(4;11)(p14.6;p15.4)	total IGF2	paternal	de novo	not reported	Wolf-Hirschhorn syndrome	STR	~chr11:2,063,837-2,227,191	~chr11:2,042,607-2,205,961	163,355 bp
not represented		Algar EM, St Heaps L, Darmanian A, Dagar V, Prawitt D, Peters GB, Collins F. Paternally inherited submicroscopic duplication at 11p15.5 implicates insulin-like growth factor II in overgrowth and Wilms' tumorigenesis. Cancer Res. 2007 Mar 1;67(5):2360-5. doi: 10.1158/0008-5472.CAN-06-3383. Epub 2007 Feb 26. PMID: 17325026.	Paternal grandfather (I-1)	duplication	none	total IGF2	unknown	unknown	normal	BWS features	Array	chr11:2,104,785-2,305,063	chr11:2,083,555-2,283,833	200,279 bp
10		Algar EM, St Heaps L, Darmanian A, Dagar V, Prawitt D, Peters GB, Collins F. Paternally inherited submicroscopic duplication at 11p15.5 implicates insulin-like growth factor II in overgrowth and Wilms' tumorigenesis. Cancer Res. 2007 Mar 1;67(5):2360-5. doi: 10.1158/0008-5472.CAN-06-3383. Epub 2007 Feb 26. PMID: 17325026.	Father of III-3 & III-2 (II-1)	duplication	none	total IGF2	paternal	father	normal	BWS features	Array	chr11:2,104,785-2,305,063	chr11:2,083,555-2,283,833	200,279 bp
10		Algar EM, St Heaps L, Darmanian A, Dagar V, Prawitt D, Peters GB, Collins F. Paternally inherited submicroscopic duplication at 11p15.5 implicates insulin-like growth factor II in overgrowth and Wilms' tumorigenesis. Cancer Res. 2007 Mar 1;67(5):2360-5. doi: 10.1158/0008-5472.CAN-06-3383. Epub 2007 Feb 26. PMID: 17325026.	Sibling (III-2)	duplication	none	total IGF2	paternal	father	IC1 GOM	BWS features	Array	chr11:2,104,785-2,305,063	chr11:2,083,555-2,283,833	200,279 bp
10	10	Algar EM, St Heaps L, Darmanian A, Dagar V, Prawitt D, Peters GB, Collins F. Paternally inherited submicroscopic duplication at 11p15.5 implicates insulin-like growth factor II in overgrowth and Wilms' tumorigenesis. Cancer Res. 2007 Mar 1;67(5):2360-5. doi: 10.1158/0008-5472.CAN-06-3383. Epub 2007 Feb 26. PMID: 17325026.	Pat. III-3	duplication	none	total IGF2	paternal	father	IC1 GOM	BWS features	Array	chr11:2,104,785-2,305,063	chr11:2,083,555-2,283,833	200,279 bp
12		Schönherr N, Meyer E, Roos A, Schmidt A, Wollmann HA, Eggermann T. The centromeric 11p15 imprinting centre is also involved in Silver-Russell syndrome. J Med Genet. 2007 Jan;44(1):59-63. doi: 10.1136/jmg.2006.044370. Epub 2006 Sep 8. PMID: 16963484; PMCID: PMC2597902.	Mother of pat.	duplication	none	total IC2 (IC2, KCNQ1, KCNQ1OT1, almost entire CDKN1C)	paternal	unknown	IC2 LOM	unaffected	MS-MLPA	chr11:2,482,914-2,906,657	chr11:2,461,684-2,885,427	423,744 bp
12	11	Schönherr N, Meyer E, Roos A, Schmidt A, Wollmann HA, Eggermann T. The centromeric 11p15 imprinting centre is also involved in Silver-Russell syndrome. J Med Genet. 2007 Jan;44(1):59-63. doi: 10.1136/jmg.2006.044370. Epub 2006 Sep 8. PMID: 16963484; PMCID: PMC2597902.	Patient	duplication	none	total IC2 (IC2, KCNQ1, KCNQ1OT1, almost entire CDKN1C)	maternal	mother	IC2 GOM	SRS features	MS-MLPA	chr11:2,482,914-2,906,657	chr11:2,461,684-2,885,427	423,744 bp
not represented		Murphy R, Baptista J, Holly J, Umpleby AM, Ellard S, Harries LW, Crolla J, Cundy T, Hattersley AT. Severe intrauterine growth retardation and atypical diabetes associated with a translocation breakpoint disrupting regulation of the insulin-like growth factor 2 gene. J Clin Endocrinol Metab. 2008 Nov;93(11):4373-80. doi: 10.1210/jc.2008-0819. Epub 2008 Aug 26. PMID: 18728168.	Daughter (III-4)	none	balanced chromosomal translocation: t(1;11)(p36.22;p15.5)	H19/IGF2 enhancer region	maternal	mother	normal	unaffected	FISH	~chr11:1,905,424-1,965,424	~chr11:1,884,194-1,944,194	60,001 bp
not represented	12	Murphy R, Baptista J, Holly J, Umpleby AM, Ellard S, Harries LW, Crolla J, Cundy T, Hattersley AT. Severe intrauterine growth retardation and atypical diabetes associated with a translocation breakpoint disrupting regulation of the insulin-like growth factor 2 gene. J Clin Endocrinol Metab. 2008 Nov;93(11):4373-80. doi: 10.1210/jc.2008-0819. Epub 2008 Aug 26. PMID: 18728168.	Patient (II-1)	none	balanced chromosomal translocation: t(1;11)(p36.22;p15.5)	H19/IGF2 enhancer region	paternal	father	normal	SRS features	FISH	~chr11:1,908,424-1,968,424	~chr11:1,887,194-1,947,194	60,001 bp
1		Bliek J, Snijder S, Maas SM, Polstra A, van der Lip K, Alders M, Knegt AC, Mannens MM. Phenotypic discordance upon paternal or maternal transmission of duplications of the 11p15 imprinted regions. Eur J Med Genet. 2009 Nov-Dec;52(6):404-8. doi: 10.1016/j.ejmg.2009.08.006. Epub 2009 Sep 6. PMID: 19735747.	Pat. AII-3	duplication	der(4)t(4; 11)(q35; p15.5)	total IC1 and total IC2	maternal	de novo	IC1 LOM and IC2 GOM	SRS features	Array	~chr11:180,000-4,143,424	chr11:180,000-4,122,194	3,963,425 bp
1	13	Bliek J, Snijder S, Maas SM, Polstra A, van der Lip K, Alders M, Knegt AC, Mannens MM. Phenotypic discordance upon paternal or maternal transmission of duplications of the 11p15 imprinted regions. Eur J Med Genet. 2009 Nov-Dec;52(6):404-8. doi: 10.1016/j.ejmg.2009.08.006. Epub 2009 Sep 6. PMID: 19735747.	Pat. AIII-1	duplication	der(4)t(4; 11)(q35; p15.5)	total IC1 and total IC2	paternal	de novo	IC1 GOM and IC2 LOM	BWS features	Array	~chr11:180,000-4,143,424	chr11:180,000-4,122,194	3,963,425 bp
6		Bliek J, Snijder S, Maas SM, Polstra A, van der Lip K, Alders M, Knegt AC, Mannens MM. Phenotypic discordance upon paternal or maternal transmission of duplications of the 11p15 imprinted regions. Eur J Med Genet. 2009 Nov-Dec;52(6):404-8. doi: 10.1016/j.ejmg.2009.08.006. Epub 2009 Sep 6. PMID: 19735747.	Pat. BII-2	duplication	none	total IC1 (IC1, H19, IGF2)	maternal	mother	IC1 LOM	unaffected	Array	~chr11:1,943,424-2,243,424	chr11:1,922,194-2,222,194	300,001 bp
6	14	Bliek J, Snijder S, Maas SM, Polstra A, van der Lip K, Alders M, Knegt AC, Mannens MM. Phenotypic discordance upon paternal or maternal transmission of duplications of the 11p15 imprinted regions. Eur J Med Genet. 2009 Nov-Dec;52(6):404-8. doi: 10.1016/j.ejmg.2009.08.006. Epub 2009 Sep 6. PMID: 19735747.	Pat. BIII-1	duplication	none	total IC1 (IC1, H19, IGF2)	paternal	father	IC1 GOM	BWS features	Array	~chr11:1,943,424-2,243,424	chr11:1,922,194-2,222,194	300,001 bp
24	15	Zollino M, Orteschi D, Marangi G, De Crescenzo A, Pecile V, Riccio A, Neri G. A case of Beckwith-Wiedemann syndrome caused by a cryptic 11p15 deletion encompassing the centromeric imprinted domain of the BWS locus. J Med Genet. 2010 Jun;47(6):429-32. doi: 10.1136/jmg.2009.071142. Epub 2009 Oct 20. PMID: 19843502.	Patient	deletion	none	total IC2 (IC2, KCNQ1, KCNQ1OT1, CDKN1C)	maternal	de novo	IC2 LOM	BWS features	Array	chr11:2,290,074-3,153,394	chr11:2,268,844-3,132,164	863,321 bp
21		Demars J, Shmela ME, Rossignol S, Okabe J, Netchine I, Azzi S, Cabrol S, Le Caignec C, David A, Le Bouc Y, El-Osta A, Gicquel C. Analysis of the IGF2/H19 imprinting control region uncovers new genetic defects, including mutations of OCT-binding sequences, in patients with 11p15 fetal growth disorders. Hum Mol Genet. 2010 Mar 1;19(5):803-14. doi: 10.1093/hmg/ddp549. Epub 2009 Dec 9. PMID: 20007505.	Mother of BWS13	deletion	none	part of IC1 and part of H19	paternal	unknown	IC1 LOM	unaffected	Sequencing	chr11:2,022,271-2,024,086	chr11:2,001,041-2,002,856	1,816 bp
21	16	Demars J, Shmela ME, Rossignol S, Okabe J, Netchine I, Azzi S, Cabrol S, Le Caignec C, David A, Le Bouc Y, El-Osta A, Gicquel C. Analysis of the IGF2/H19 imprinting control region uncovers new genetic defects, including mutations of OCT-binding sequences, in patients with 11p15 fetal growth disorders. Hum Mol Genet. 2010 Mar 1;19(5):803-14. doi: 10.1093/hmg/ddp549. Epub 2009 Dec 9. PMID: 20007505.	Pat. BWS13	deletion	none	part of IC1 and part of H19	maternal	mother	IC1 GOM	BWS features	Sequencing	chr11:2,022,271-2,024,086	chr11:2,001,041-2,002,856	1,816 bp
23	17	Demars J, Shmela ME, Rossignol S, Okabe J, Netchine I, Azzi S, Cabrol S, Le Caignec C, David A, Le Bouc Y, El-Osta A, Gicquel C. Analysis of the IGF2/H19 imprinting control region uncovers new genetic defects, including mutations of OCT-binding sequences, in patients with 11p15 fetal growth disorders. Hum Mol Genet. 2010 Mar 1;19(5):803-14. doi: 10.1093/hmg/ddp549. Epub 2009 Dec 9. PMID: 20007505.	Pat. BWS12	deletion	none	part of IC1	maternal	de novo	IC1 GOM	BWS features	Sequencing	chr11:2,023,031-2,023,242	chr11:2,001,801-2,002,012	212bp
9	18	Eggermann T, Spengler S, Bachmann N, Baudis M, Mau-Holzmann UA, Singer S, Rossier E. Chromosome 11p15 duplication in Silver-Russell syndrome due to a maternally inherited translocation t(11;15). Am J Med Genet A. 2010 Jun;152A(6):1484-7. doi: 10.1002/ajmg.a.33398. PMID: 20503324.	Index patient (IV-1)	duplication	der(15)t(11;15)(p15.5;p12)	total IC1 and part of H19	maternal	mother	IC1 LOM	SRS features	MS-MLPA	chr11:2,016,907-2,025,813	chr11:1,995,677-2,004,583	~8.8Mb
26		Algar E, Dagar V, Sebaj M, Pachter N. An 11p15 imprinting centre region 2 deletion in a family with Beckwith Wiedemann syndrome provides insights into imprinting control at CDKN1C. PLoS One. 2011;6(12):e29034. doi: 10.1371/journal.pone.0029034. Epub 2011 Dec 19. PMID: 22205991; PMCID: PMC3242768.	Mat. grandmother (I-2)	deletion	none	total IC2, part of KCNQ1, total KCNQ1OT1	paternal	de novo	IC2 GOM	unaffected	MS-MLPA	~chr11:2,549,164-2,799,233	chr11:2,527,934-2,778,003	250,070 bp
26		Algar E, Dagar V, Sebaj M, Pachter N. An 11p15 imprinting centre region 2 deletion in a family with Beckwith Wiedemann syndrome provides insights into imprinting control at CDKN1C. PLoS One. 2011;6(12):e29034. doi: 10.1371/journal.pone.0029034. Epub 2011 Dec 19. PMID: 22205991; PMCID: PMC3242768.	Mat. uncle (II-1)	deletion	none	total IC2, part of KCNQ1, total KCNQ1OT1	maternal	mother	IC2 LOM	BWS features	MS-MLPA	~chr11:2,549,164-2,799,233	chr11:2,527,934-2,778,003	250,070 bp
26		Algar E, Dagar V, Sebaj M, Pachter N. An 11p15 imprinting centre region 2 deletion in a family with Beckwith Wiedemann syndrome provides insights into imprinting control at CDKN1C. PLoS One. 2011;6(12):e29034. doi: 10.1371/journal.pone.0029034. Epub 2011 Dec 19. PMID: 22205991; PMCID: PMC3242768.	Mother (II-2)	deletion	none	total IC2, part of KCNQ1, total KCNQ1OT1	maternal	mother	IC2 LOM	BWS features	MS-MLPA	~chr11:2,549,164-2,799,233	chr11:2,527,934-2,778,003	250,070 bp
26	19	Algar E, Dagar V, Sebaj M, Pachter N. An 11p15 imprinting centre region 2 deletion in a family with Beckwith Wiedemann syndrome provides insights into imprinting control at CDKN1C. PLoS One. 2011;6(12):e29034. doi: 10.1371/journal.pone.0029034. Epub 2011 Dec 19. PMID: 22205991; PMCID: PMC3242768.	Index patient (III-1)	deletion	none	total IC2, part of KCNQ1, total KCNQ1OT1	maternal	mother	IC2 LOM	BWS features	MS-MLPA	~chr11:2,549,164-2,799,233	chr11:2,527,934-2,778,003	250,070 bp
12		Bonaldi A, Mazzeu JF, Costa SS, Honjo RS, Bertola DR, Albano LM, Furquim IM, Kim CA, Vianna-Morgante AM. Microduplication of the ICR2 domain at chromosome 11p15 and familial Silver-Russell syndrome. Am J Med Genet A. 2011 Oct;155A(10):2479-83. doi: 10.1002/ajmg.a.34023. Epub 2011 Sep 9. PMID: 21910219.	Mother of siblings 1-3 (II-4)	duplication	none	total IC2 (IC2, KCNQ1, KCNQ1OT1, CDKN1C)	paternal	unknown	normal	unaffected	Array	chr11:2,239,803-3,852,556	chr11:2,218,573-3,831,326	1,612,754 bp
12		Bonaldi A, Mazzeu JF, Costa SS, Honjo RS, Bertola DR, Albano LM, Furquim IM, Kim CA, Vianna-Morgante AM. Microduplication of the ICR2 domain at chromosome 11p15 and familial Silver-Russell syndrome. Am J Med Genet A. 2011 Oct;155A(10):2479-83. doi: 10.1002/ajmg.a.34023. Epub 2011 Sep 9. PMID: 21910219.	Sibling 3 (III-9)	duplication	none	total IC2 (IC2, KCNQ1, KCNQ1OT1, CDKN1C)	maternal	mother	IC2 GOM	SRS features	Array	chr11:2,239,803-3,852,556	chr11:2,218,573-3,831,326	1,612,754 bp
12		Bonaldi A, Mazzeu JF, Costa SS, Honjo RS, Bertola DR, Albano LM, Furquim IM, Kim CA, Vianna-Morgante AM. Microduplication of the ICR2 domain at chromosome 11p15 and familial Silver-Russell syndrome. Am J Med Genet A. 2011 Oct;155A(10):2479-83. doi: 10.1002/ajmg.a.34023. Epub 2011 Sep 9. PMID: 21910219.	Sibling 2 (III-8)	duplication	none	total IC2 (IC2, KCNQ1, KCNQ1OT1, CDKN1C)	maternal	mother	IC2 GOM	SRS features	Array	chr11:2,239,803-3,852,556	chr11:2,218,573-3,831,326	1,612,754 bp
12	20	Bonaldi A, Mazzeu JF, Costa SS, Honjo RS, Bertola DR, Albano LM, Furquim IM, Kim CA, Vianna-Morgante AM. Microduplication of the ICR2 domain at chromosome 11p15 and familial Silver-Russell syndrome. Am J Med Genet A. 2011 Oct;155A(10):2479-83. doi: 10.1002/ajmg.a.34023. Epub 2011 Sep 9. PMID: 21910219.	Sibling 1 (III-7)	duplication	none	total IC2 (IC2, KCNQ1, KCNQ1OT1, CDKN1C)	maternal	mother	IC2 GOM	SRS features	Array	chr11:2,239,803-3,852,556	chr11:2,218,573-3,831,326	1,612,754 bp
12		Bonaldi A, Mazzeu JF, Costa SS, Honjo RS, Bertola DR, Albano LM, Furquim IM, Kim CA, Vianna-Morgante AM. Microduplication of the ICR2 domain at chromosome 11p15 and familial Silver-Russell syndrome. Am J Med Genet A. 2011 Oct;155A(10):2479-83. doi: 10.1002/ajmg.a.34023. Epub 2011 Sep 9. PMID: 21910219.	Mother of siblings 1&2 (II-5)	duplication	none	total IC2 (IC2, KCNQ1, KCNQ1OT1, CDKN1C)	paternal	unknown	normal	unaffected	Array	chr11:2,239,803-3,852,556	chr11:2,218,573-3,831,326	1,612,754 bp
12		Bonaldi A, Mazzeu JF, Costa SS, Honjo RS, Bertola DR, Albano LM, Furquim IM, Kim CA, Vianna-Morgante AM. Microduplication of the ICR2 domain at chromosome 11p15 and familial Silver-Russell syndrome. Am J Med Genet A. 2011 Oct;155A(10):2479-83. doi: 10.1002/ajmg.a.34023. Epub 2011 Sep 9. PMID: 21910219.	Sibling 1 (III-11)	duplication	none	total IC2 (IC2, KCNQ1, KCNQ1OT1, CDKN1C)	maternal	mother	IC2 GOM	SRS features	Array	chr11:2,239,803-3,852,556	chr11:2,218,573-3,831,326	1,612,754 bp
12	21	Bonaldi A, Mazzeu JF, Costa SS, Honjo RS, Bertola DR, Albano LM, Furquim IM, Kim CA, Vianna-Morgante AM. Microduplication of the ICR2 domain at chromosome 11p15 and familial Silver-Russell syndrome. Am J Med Genet A. 2011 Oct;155A(10):2479-83. doi: 10.1002/ajmg.a.34023. Epub 2011 Sep 9. PMID: 21910219.	Sibling 2 (III-12)	duplication	none	total IC2 (IC2, KCNQ1, KCNQ1OT1, CDKN1C)	maternal	mother	IC2 GOM	SRS features	Array	chr11:2,239,803-3,852,556	chr11:2,218,573-3,831,326	1,612,754 bp
1	22	Chiesa N, De Crescenzo A, Mishra K, Perone L, Carella M, Palumbo O, Mussa A, Sparago A, Cerrato F, Russo S, Lapi E, Cubellis MV, Kanduri C, Cirillo Silengo M, Riccio A, Ferrero GB. The KCNQ1OT1 imprinting control region and non-coding RNA: new properties derived from the study of Beckwith-Wiedemann syndrome and Silver-Russell syndrome cases. Hum Mol Genet. 2012 Jan 1;21(1):10-25. doi: 10.1093/hmg…	SRS pat. 1	duplication	none	total IC1 and total IC2	maternal	de novo	IC1 LOM and IC2 GOM	SRS features	Array, COBRA	chr11:1,804,417-3,026,570	chr11:1,783,187-3,005,340	1,222,154 bp
17		Chiesa N, De Crescenzo A, Mishra K, Perone L, Carella M, Palumbo O, Mussa A, Sparago A, Cerrato F, Russo S, Lapi E, Cubellis MV, Kanduri C, Cirillo Silengo M, Riccio A, Ferrero GB. The KCNQ1OT1 imprinting control region and non-coding RNA: new properties derived from the study of Beckwith-Wiedemann syndrome and Silver-Russell syndrome cases. Hum Mol Genet. 2012 Jan 1;21(1):10-25. doi: 10.1093/hmg…	Maternal grandmother (I-4)	duplication	none	part of IC2, part of KCNQ1, part of KCNQ1OT1	paternal	unknown	normal	unaffected	Array	chr11:2,700,161-2,866,248	chr11:2,678,931-2,845,018	166,088 bp
17		Chiesa N, De Crescenzo A, Mishra K, Perone L, Carella M, Palumbo O, Mussa A, Sparago A, Cerrato F, Russo S, Lapi E, Cubellis MV, Kanduri C, Cirillo Silengo M, Riccio A, Ferrero GB. The KCNQ1OT1 imprinting control region and non-coding RNA: new properties derived from the study of Beckwith-Wiedemann syndrome and Silver-Russell syndrome cases. Hum Mol Genet. 2012 Jan 1;21(1):10-25. doi: 10.1093/hmg…	Maternal uncle (II-3)	duplication	none	part of IC2, part of KCNQ1, part of KCNQ1OT1	maternal	mother	IC2 LOM	BWS features	Array	chr11:2,700,161-2,866,248	chr11:2,678,931-2,845,018	166,088 bp
17		Chiesa N, De Crescenzo A, Mishra K, Perone L, Carella M, Palumbo O, Mussa A, Sparago A, Cerrato F, Russo S, Lapi E, Cubellis MV, Kanduri C, Cirillo Silengo M, Riccio A, Ferrero GB. The KCNQ1OT1 imprinting control region and non-coding RNA: new properties derived from the study of Beckwith-Wiedemann syndrome and Silver-Russell syndrome cases. Hum Mol Genet. 2012 Jan 1;21(1):10-25. doi: 10.1093/hmg…	Mother of BWS pat. 1 (II-4)	duplication	none	part of IC2, part of KCNQ1, part of KCNQ1OT1	maternal	mother	IC2 LOM	BWS features	Array	chr11:2,700,161-2,866,248	chr11:2,678,931-2,845,018	166,088 bp
17	23	Chiesa N, De Crescenzo A, Mishra K, Perone L, Carella M, Palumbo O, Mussa A, Sparago A, Cerrato F, Russo S, Lapi E, Cubellis MV, Kanduri C, Cirillo Silengo M, Riccio A, Ferrero GB. The KCNQ1OT1 imprinting control region and non-coding RNA: new properties derived from the study of Beckwith-Wiedemann syndrome and Silver-Russell syndrome cases. Hum Mol Genet. 2012 Jan 1;21(1):10-25. doi: 10.1093/hmg…	BWS pat. 1 (III-6)	duplication	none	part of IC2, part of KCNQ1, part of KCNQ1OT1	maternal	mother	IC2 LOM	BWS features	Array	chr11:2,700,161-2,866,248	chr11:2,678,931-2,845,018	166,088 bp
21		De Crescenzo A, Coppola F, Falco P, Bernardo I, Ausanio G, Cerrato F, Falco L, Riccio A. A novel microdeletion in the IGF2/H19 imprinting centre region defines a recurrent mutation mechanism in familial Beckwith-Wiedemann syndrome. Eur J Med Genet. 2011 Jul-Aug;54(4):e451-4. doi: 10.1016/j.ejmg.2011.04.009. Epub 2011 May 4. PMID: 21571108; PMCID: PMC3133689.	Mother of propositus (II-2)	deletion	none	part of IC1 and part of H19	maternal	de novo	IC1 GOM	BWS features	Sequencing	chr11:2,021,870-2,023,704	chr11:2,000,640-2,002,474	1,835 bp
21	24	De Crescenzo A, Coppola F, Falco P, Bernardo I, Ausanio G, Cerrato F, Falco L, Riccio A. A novel microdeletion in the IGF2/H19 imprinting centre region defines a recurrent mutation mechanism in familial Beckwith-Wiedemann syndrome. Eur J Med Genet. 2011 Jul-Aug;54(4):e451-4. doi: 10.1016/j.ejmg.2011.04.009. Epub 2011 May 4. PMID: 21571108; PMCID: PMC3133689.	Propositus (III-1)	deletion	none	part of IC1 and part of H19	maternal	mother	IC1 GOM	BWS features	Sequencing	chr11:2,021,870-2,023,704	chr11:2,000,640-2,002,474	1,835 bp
8		Demars J, Rossignol S, Netchine I, Lee KS, Shmela M, Faivre L, Weill J, Odent S, Azzi S, Callier P, Lucas J, Dubourg C, Andrieux J, Le Bouc Y, El-Osta A, Gicquel C. New insights into the pathogenesis of Beckwith-Wiedemann and Silver-Russell syndromes: contribution of small copy number variations to 11p15 imprinting defects. Hum Mutat. 2011 Oct;32(10):1171-82. doi: 10.1002/humu.21558. Epub 2011 Se…	Mother of pat. S72P	duplication	none	total IC1 and total H19	paternal	father	IC1 GOM	unaffected	Array	chr11:1,574,026-2,136,002	chr11:1,552,796-2,114,772	561,977 bp
8	25	Demars J, Rossignol S, Netchine I, Lee KS, Shmela M, Faivre L, Weill J, Odent S, Azzi S, Callier P, Lucas J, Dubourg C, Andrieux J, Le Bouc Y, El-Osta A, Gicquel C. New insights into the pathogenesis of Beckwith-Wiedemann and Silver-Russell syndromes: contribution of small copy number variations to 11p15 imprinting defects. Hum Mutat. 2011 Oct;32(10):1171-82. doi: 10.1002/humu.21558. Epub 2011 Se…	Pat. S72P	duplication	none	total IC1 and total H19	maternal	mother	IC1 LOM	SRS features	Array	chr11:1,574,026-2,136,002	chr11:1,552,796-2,114,772	561,977 bp
6	26	Demars J, Rossignol S, Netchine I, Lee KS, Shmela M, Faivre L, Weill J, Odent S, Azzi S, Callier P, Lucas J, Dubourg C, Andrieux J, Le Bouc Y, El-Osta A, Gicquel C. New insights into the pathogenesis of Beckwith-Wiedemann and Silver-Russell syndromes: contribution of small copy number variations to 11p15 imprinting defects. Hum Mutat. 2011 Oct;32(10):1171-82. doi: 10.1002/humu.21558. Epub 2011 Se…	Pat. H47P	duplication	deletion of 11q25 (duplication:result of a paternal pericentric inversion)	total IC1 (IC1, H19, IGF2)	paternal	de novo	IC1 GOM	BWS features	Array	chr11:2,013,508-2,417,893	chr11:1,992,278-2,396,663	404,386 bp
19		Demars J, Rossignol S, Netchine I, Lee KS, Shmela M, Faivre L, Weill J, Odent S, Azzi S, Callier P, Lucas J, Dubourg C, Andrieux J, Le Bouc Y, El-Osta A, Gicquel C. New insights into the pathogenesis of Beckwith-Wiedemann and Silver-Russell syndromes: contribution of small copy number variations to 11p15 imprinting defects. Hum Mutat. 2011 Oct;32(10):1171-82. doi: 10.1002/humu.21558. Epub 2011 Se…	Aunt 1 (II-1)	duplication	none	part of KCNQ1	paternal	father	normal	unaffected	Array	chr11:2,528,424-2,578,424	chr11:2,507,194-2,557,194	50,001 bp
19		Demars J, Rossignol S, Netchine I, Lee KS, Shmela M, Faivre L, Weill J, Odent S, Azzi S, Callier P, Lucas J, Dubourg C, Andrieux J, Le Bouc Y, El-Osta A, Gicquel C. New insights into the pathogenesis of Beckwith-Wiedemann and Silver-Russell syndromes: contribution of small copy number variations to 11p15 imprinting defects. Hum Mutat. 2011 Oct;32(10):1171-82. doi: 10.1002/humu.21558. Epub 2011 Se…	Aunt 2 (II-4)	duplication	none	part of KCNQ1	paternal	father	normal	unaffected	Array	chr11:2,528,424-2,578,424	chr11:2,507,194-2,557,194	50,001 bp
19		Demars J, Rossignol S, Netchine I, Lee KS, Shmela M, Faivre L, Weill J, Odent S, Azzi S, Callier P, Lucas J, Dubourg C, Andrieux J, Le Bouc Y, El-Osta A, Gicquel C. New insights into the pathogenesis of Beckwith-Wiedemann and Silver-Russell syndromes: contribution of small copy number variations to 11p15 imprinting defects. Hum Mutat. 2011 Oct;32(10):1171-82. doi: 10.1002/humu.21558. Epub 2011 Se…	Uncle (II-5)	duplication	none	part of KCNQ1	paternal	father	normal	unaffected	Array	chr11:2,528,424-2,578,424	chr11:2,507,194-2,557,194	50,001 bp
19		Demars J, Rossignol S, Netchine I, Lee KS, Shmela M, Faivre L, Weill J, Odent S, Azzi S, Callier P, Lucas J, Dubourg C, Andrieux J, Le Bouc Y, El-Osta A, Gicquel C. New insights into the pathogenesis of Beckwith-Wiedemann and Silver-Russell syndromes: contribution of small copy number variations to 11p15 imprinting defects. Hum Mutat. 2011 Oct;32(10):1171-82. doi: 10.1002/humu.21558. Epub 2011 Se…	Mother (II-3)	duplication	none	part of KCNQ1	paternal	father	normal	unaffected	Array	chr11:2,528,424-2,578,424	chr11:2,507,194-2,557,194	50,001 bp
19	27	Demars J, Rossignol S, Netchine I, Lee KS, Shmela M, Faivre L, Weill J, Odent S, Azzi S, Callier P, Lucas J, Dubourg C, Andrieux J, Le Bouc Y, El-Osta A, Gicquel C. New insights into the pathogenesis of Beckwith-Wiedemann and Silver-Russell syndromes: contribution of small copy number variations to 11p15 imprinting defects. Hum Mutat. 2011 Oct;32(10):1171-82. doi: 10.1002/humu.21558. Epub 2011 Se…	Pat. L65P (III-7)	duplication	none	part of KCNQ1	maternal	mother	IC2 LOM	BWS features	Array	chr11:2,528,424-2,578,424	chr11:2,507,194-2,557,194	50,001 bp
21	28	Grønskov K, Poole RL, Hahnemann JM, Thomson J, Tümer Z, Brøndum-Nielsen K, Murphy R, Ravn K, Melchior L, Dedic A, Dolmer B, Temple IK, Boonen SE, Mackay DJ. Deletions and rearrangements of the H19/IGF2 enhancer region in patients with Silver-Russell syndrome and growth retardation. J Med Genet. 2011 May;48(5):308-11. doi: 10.1136/jmg.2010.086504. Epub 2011 Jan 28. PMID: 21278389.	Pat.1	deletion	none	part of IC1 and part of H19	paternal	de novo	IC1 LOM	SRS features	Array	chr11:1,961,646-2,020,450	chr11:1,940,416-1,999,220	58,805 bp
3		Begemann M, Spengler S, Gogiel M, Grasshoff U, Bonin M, Betz RC, Dufke A, Spier I, Eggermann T. Clinical significance of copy number variations in the 11p15.5 imprinting control regions: new cases and review of the literature. J Med Genet. 2012 Sep;49(9):547-53. doi: 10.1136/jmedgenet-2012-100967. Epub 2012 Jul 26. PMID: 22844132; PMCID: PMC3439641.	Mother of pat.	duplication	none	total IC1 (IC1, H19, IGF2), part of KCNQ1	maternal	de novo	not reported	unaffected	MS-MLPA	chr11:1,755,809-2,605,648	chr11:1,734,579-2,584,418	849,840 bp
3	29	Begemann M, Spengler S, Gogiel M, Grasshoff U, Bonin M, Betz RC, Dufke A, Spier I, Eggermann T. Clinical significance of copy number variations in the 11p15.5 imprinting control regions: new cases and review of the literature. J Med Genet. 2012 Sep;49(9):547-53. doi: 10.1136/jmedgenet-2012-100967. Epub 2012 Jul 26. PMID: 22844132; PMCID: PMC3439641.	Pat. M10567	duplication	none	total IC1 (IC1, H19, IGF2), part of KCNQ1	maternal	mother	IC1 LOM	unaffected	MS-MLPA	chr11:1,755,809-2,605,648	chr11:1,734,579-2,584,418	849,840 bp
not represented		Begemann M, Spengler S, Gogiel M, Grasshoff U, Bonin M, Betz RC, Dufke A, Spier I, Eggermann T. Clinical significance of copy number variations in the 11p15.5 imprinting control regions: new cases and review of the literature. J Med Genet. 2012 Sep;49(9):547-53. doi: 10.1136/jmedgenet-2012-100967. Epub 2012 Jul 26. PMID: 22844132; PMCID: PMC3439641.	Mother of pat. M11221	duplication	none	total IC1 and total H19	unknown	unknown	not reported	unaffected	Array, STR	chr11:1,545,181-2,141,586	chr11:1,523,951-2,120,356	596,406 bp
8		Begemann M, Spengler S, Gogiel M, Grasshoff U, Bonin M, Betz RC, Dufke A, Spier I, Eggermann T. Clinical significance of copy number variations in the 11p15.5 imprinting control regions: new cases and review of the literature. J Med Genet. 2012 Sep;49(9):547-53. doi: 10.1136/jmedgenet-2012-100967. Epub 2012 Jul 26. PMID: 22844132; PMCID: PMC3439641.	Sister 1 (8 years) of M11221	duplication	none	total IC1 and total H19	maternal	mother	not reported	SRS features	Array, STR	chr11:1,545,181-2,141,586	chr11:1,523,951-2,120,356	596,406 bp
8		Begemann M, Spengler S, Gogiel M, Grasshoff U, Bonin M, Betz RC, Dufke A, Spier I, Eggermann T. Clinical significance of copy number variations in the 11p15.5 imprinting control regions: new cases and review of the literature. J Med Genet. 2012 Sep;49(9):547-53. doi: 10.1136/jmedgenet-2012-100967. Epub 2012 Jul 26. PMID: 22844132; PMCID: PMC3439641.	Sister 2 (3.5 years) of M11221	duplication	none	total IC1 and total H19	maternal	mother	not reported	SRS features	Array, STR	chr11:1,545,181-2,141,586	chr11:1,523,951-2,120,356	596,406 bp
8	30	Begemann M, Spengler S, Gogiel M, Grasshoff U, Bonin M, Betz RC, Dufke A, Spier I, Eggermann T. Clinical significance of copy number variations in the 11p15.5 imprinting control regions: new cases and review of the literature. J Med Genet. 2012 Sep;49(9):547-53. doi: 10.1136/jmedgenet-2012-100967. Epub 2012 Jul 26. PMID: 22844132; PMCID: PMC3439641.	Pat. M11221	duplication	uphd(6)mat	total IC1 and total H19	maternal	mother	IC1 LOM	SRS features	Array, STR	chr11:1,545,181-2,141,586	chr11:1,523,951-2,120,356	596,406 bp
1	31	Begemann M, Spengler S, Gogiel M, Grasshoff U, Bonin M, Betz RC, Dufke A, Spier I, Eggermann T. Clinical significance of copy number variations in the 11p15.5 imprinting control regions: new cases and review of the literature. J Med Genet. 2012 Sep;49(9):547-53. doi: 10.1136/jmedgenet-2012-100967. Epub 2012 Jul 26. PMID: 22844132; PMCID: PMC3439641.	Pat. M4953	duplication	none	total IC1 and total IC2	maternal	unknown	not reported	SRS features	MS-MLPA	chr11:198,509-9,096,793	chr11:198,509-9,075,246	8,898,285 bp
1	32	Begemann M, Spengler S, Gogiel M, Grasshoff U, Bonin M, Betz RC, Dufke A, Spier I, Eggermann T. Clinical significance of copy number variations in the 11p15.5 imprinting control regions: new cases and review of the literature. J Med Genet. 2012 Sep;49(9):547-53. doi: 10.1136/jmedgenet-2012-100967. Epub 2012 Jul 26. PMID: 22844132; PMCID: PMC3439641.	Pat. M9316	duplication	none	total IC1 and total IC2	paternal	unknown	not reported	BWS features	MS-MLPA	chr11:198,509-2,926,558	chr11:198,509-2,905,328	2,728,050 bp
not represented		Beygo J, Citro V, Sparago A, De Crescenzo A, Cerrato F, Heitmann M, Rademacher K, Guala A, Enklaar T, Anichini C, Cirillo Silengo M, Graf N, Prawitt D, Cubellis MV, Horsthemke B, Buiting K, Riccio A. The molecular function and clinical phenotype of partial deletions of the IGF2/H19 imprinting control region depends on the spatial arrangement of the remaining CTCF-binding sites. Hum Mol Genet. 201…	Maternal grandfather of III-1	deletion	none	part of IC1 and part of H19	unknown	unknown	not reported	unaffected	Sequencing	chr11:2,021,218-2,023,452	chr11:1,999,988-2,002,222	2,235 bp
21		Beygo J, Citro V, Sparago A, De Crescenzo A, Cerrato F, Heitmann M, Rademacher K, Guala A, Enklaar T, Anichini C, Cirillo Silengo M, Graf N, Prawitt D, Cubellis MV, Horsthemke B, Buiting K, Riccio A. The molecular function and clinical phenotype of partial deletions of the IGF2/H19 imprinting control region depends on the spatial arrangement of the remaining CTCF-binding sites. Hum Mol Genet. 201…	Maternal aunt of III-1	deletion	none	part of IC1 and part of H19	paternal	father	normal	unaffected	Sequencing	chr11:2,021,218-2,023,452	chr11:1,999,988-2,002,222	2,235 bp
21		Beygo J, Citro V, Sparago A, De Crescenzo A, Cerrato F, Heitmann M, Rademacher K, Guala A, Enklaar T, Anichini C, Cirillo Silengo M, Graf N, Prawitt D, Cubellis MV, Horsthemke B, Buiting K, Riccio A. The molecular function and clinical phenotype of partial deletions of the IGF2/H19 imprinting control region depends on the spatial arrangement of the remaining CTCF-binding sites. Hum Mol Genet. 201…	Mother of III-1	deletion	none	part of IC1 and part of H19	paternal	father	normal	unaffected	Sequencing	chr11:2,021,218-2,023,452	chr11:1,999,988-2,002,222	2,235 bp
21	33	Beygo J, Citro V, Sparago A, De Crescenzo A, Cerrato F, Heitmann M, Rademacher K, Guala A, Enklaar T, Anichini C, Cirillo Silengo M, Graf N, Prawitt D, Cubellis MV, Horsthemke B, Buiting K, Riccio A. The molecular function and clinical phenotype of partial deletions of the IGF2/H19 imprinting control region depends on the spatial arrangement of the remaining CTCF-binding sites. Hum Mol Genet. 201…	Pat. III-1 (Family 8)	deletion	none	part of IC1 and part of H19	maternal	mother	IC1 GOM	BWS features	Sequencing	chr11:2,021,218-2,023,452	chr11:1,999,988-2,002,222	2,235 bp
21		Beygo J, Citro V, Sparago A, De Crescenzo A, Cerrato F, Heitmann M, Rademacher K, Guala A, Enklaar T, Anichini C, Cirillo Silengo M, Graf N, Prawitt D, Cubellis MV, Horsthemke B, Buiting K, Riccio A. The molecular function and clinical phenotype of partial deletions of the IGF2/H19 imprinting control region depends on the spatial arrangement of the remaining CTCF-binding sites. Hum Mol Genet. 201…	Pat. II-1 (Father of III-1, III-2, III-3)	deletion	none	Part of IC1 and part of H19	paternal	unknown	not reported	unaffected	Sequencing	chr11:2,021,460-2,022,231	chr11:2,000,230-2,001,001	772 bp
21		Beygo J, Citro V, Sparago A, De Crescenzo A, Cerrato F, Heitmann M, Rademacher K, Guala A, Enklaar T, Anichini C, Cirillo Silengo M, Graf N, Prawitt D, Cubellis MV, Horsthemke B, Buiting K, Riccio A. The molecular function and clinical phenotype of partial deletions of the IGF2/H19 imprinting control region depends on the spatial arrangement of the remaining CTCF-binding sites. Hum Mol Genet. 201…	Pat. III-1	deletion	none	Part of IC1 and part of H19	paternal	father	not reported	unaffected	Sequencing	chr11:2,021,460-2,022,231	chr11:2,000,230-2,001,001	772 bp
21		Beygo J, Citro V, Sparago A, De Crescenzo A, Cerrato F, Heitmann M, Rademacher K, Guala A, Enklaar T, Anichini C, Cirillo Silengo M, Graf N, Prawitt D, Cubellis MV, Horsthemke B, Buiting K, Riccio A. The molecular function and clinical phenotype of partial deletions of the IGF2/H19 imprinting control region depends on the spatial arrangement of the remaining CTCF-binding sites. Hum Mol Genet. 201…	Pat. III-2	deletion	none	Part of IC1 and part of H19	paternal	father	not reported	unaffected	Sequencing	chr11:2,021,460-2,022,231	chr11:2,000,230-2,001,001	772 bp
21		Beygo J, Citro V, Sparago A, De Crescenzo A, Cerrato F, Heitmann M, Rademacher K, Guala A, Enklaar T, Anichini C, Cirillo Silengo M, Graf N, Prawitt D, Cubellis MV, Horsthemke B, Buiting K, Riccio A. The molecular function and clinical phenotype of partial deletions of the IGF2/H19 imprinting control region depends on the spatial arrangement of the remaining CTCF-binding sites. Hum Mol Genet. 201…	Pat. III-3	deletion	none	Part of IC1 and part of H19	paternal	father	not reported	unaffected	Sequencing	chr11:2,021,460-2,022,231	chr11:2,000,230-2,001,001	772 bp
21		Beygo J, Citro V, Sparago A, De Crescenzo A, Cerrato F, Heitmann M, Rademacher K, Guala A, Enklaar T, Anichini C, Cirillo Silengo M, Graf N, Prawitt D, Cubellis MV, Horsthemke B, Buiting K, Riccio A. The molecular function and clinical phenotype of partial deletions of the IGF2/H19 imprinting control region depends on the spatial arrangement of the remaining CTCF-binding sites. Hum Mol Genet. 201…	Pat. II-4 (Father of III-7)	deletion	none	Part of IC1 and part of H19	paternal	unknown	not reported	unaffected	Sequencing	chr11:2,021,460-2,022,231	chr11:2,000,230-2,001,001	772 bp
21		Beygo J, Citro V, Sparago A, De Crescenzo A, Cerrato F, Heitmann M, Rademacher K, Guala A, Enklaar T, Anichini C, Cirillo Silengo M, Graf N, Prawitt D, Cubellis MV, Horsthemke B, Buiting K, Riccio A. The molecular function and clinical phenotype of partial deletions of the IGF2/H19 imprinting control region depends on the spatial arrangement of the remaining CTCF-binding sites. Hum Mol Genet. 201…	Pat. III-7	deletion	none	Part of IC1 and part of H19	paternal	father	not reported	unaffected	Sequencing	chr11:2,021,460-2,022,231	chr11:2,000,230-2,001,001	772 bp
not represented		De Crescenzo A, Sparago A, Cerrato F, Palumbo O, Carella M, Miceli M, Bronshtein M, Riccio A, Yaron Y. Paternal deletion of the 11p15.5 centromeric-imprinting control region is associated with alteration of imprinted gene expression and recurrent severe intrauterine growth restriction. J Med Genet. 2013 Feb;50(2):99-103. doi: 10.1136/jmedgenet-2012-101352. Epub 2012 Dec 14. PMID: 23243085; PMCID:…	Father (I-2)	deletion	none	total IC2, part of KCNQ1, part of KCNQ1OT1	unknown	unknown	not reported	unaffected	Sequencing	chr11:2,679,858-2,739,436	chr11:2,658,628-2,718,206	59,579 bp
27		De Crescenzo A, Sparago A, Cerrato F, Palumbo O, Carella M, Miceli M, Bronshtein M, Riccio A, Yaron Y. Paternal deletion of the 11p15.5 centromeric-imprinting control region is associated with alteration of imprinted gene expression and recurrent severe intrauterine growth restriction. J Med Genet. 2013 Feb;50(2):99-103. doi: 10.1136/jmedgenet-2012-101352. Epub 2012 Dec 14. PMID: 23243085; PMCID:…	Fetus 1 (II-2)	deletion	none	total IC2, part of KCNQ1, part of KCNQ1OT1	paternal	father	not reported	SRS features	Sequencing	chr11:2,679,858-2,739,436	chr11:2,658,628-2,718,206	59,579 bp
27	34	De Crescenzo A, Sparago A, Cerrato F, Palumbo O, Carella M, Miceli M, Bronshtein M, Riccio A, Yaron Y. Paternal deletion of the 11p15.5 centromeric-imprinting control region is associated with alteration of imprinted gene expression and recurrent severe intrauterine growth restriction. J Med Genet. 2013 Feb;50(2):99-103. doi: 10.1136/jmedgenet-2012-101352. Epub 2012 Dec 14. PMID: 23243085; PMCID:…	Fetus 2 (II-3)	deletion	none	total IC2, part of KCNQ1, part of KCNQ1OT1	paternal	father	IC2 GOM	SRS features	Array	chr11:2,684,979-2,737,280	chr11:2,663,749-2,716,050	52,302 bp
27		Gurrieri F, Zollino M, Oliva A, Pascali V, Orteschi D, Pietrobono R, Camporeale A, Coll Vidal M, Partemi S, Brugada R, Bellocci F, Neri G. Mild Beckwith-Wiedemann and severe long-QT syndrome due to deletion of the imprinting center 2 on chromosome 11p. Eur J Hum Genet. 2013 Sep;21(9):965-9. doi: 10.1038/ejhg.2012.280. Epub 2013 Mar 20. PMID: 23511928; PMCID: PMC3746256.	Mother	deletion	none	total IC2, part of KCNQ1, part of KCNQ1OT1	paternal	unknown	not reported	SRS features	Array	chr11:2,671,855-2,870,191	chr11:2,650,625-2,848,961	198,337 bp
27	35	Gurrieri F, Zollino M, Oliva A, Pascali V, Orteschi D, Pietrobono R, Camporeale A, Coll Vidal M, Partemi S, Brugada R, Bellocci F, Neri G. Mild Beckwith-Wiedemann and severe long-QT syndrome due to deletion of the imprinting center 2 on chromosome 11p. Eur J Hum Genet. 2013 Sep;21(9):965-9. doi: 10.1038/ejhg.2012.280. Epub 2013 Mar 20. PMID: 23511928; PMCID: PMC3746256.	Patient	deletion	none	total IC2, part of KCNQ1, part of KCNQ1OT1	maternal	mother	not reported	BWS features	Array	chr11:2,671,855-2,870,191	chr11:2,650,625-2,848,961	198,337 bp
6	36	Hu J, Sathanoori M, Kochmar S, Madan-Khetarpal S, McGuire M, Surti U. Co-existence of 9p deletion and Silver-Russell syndromes in a patient with maternally inherited cryptic complex chromosome rearrangement involving chromosomes 4, 9, and 11. Am J Med Genet A. 2013 Jan;161A(1):179-84. doi: 10.1002/ajmg.a.35658. Epub 2012 Dec 7. PMID: 23225375.	Patient	duplication	additional 9p deletion & 4q duplication Complex rearrangement: 46,XX,der(4), der(9),der(11) .arr[GRCh37] 4q28.3 (135285075_ 136913555)x3, 9p24.3p22.3 (209254_15684745)x1, 11p15.5(205983_ 2192146)x3 dn.ish der(9)t(9;11)(p22.3;p15.5)ins(9;	total IC1 (IC1, H19, IGF2)	maternal	de novo	not reported	SRS features	Array	chr11:205,983-2,192,146	chr11:205,983-2,170,916	1,986,164 bp
20		Baskin B, Choufani S, Chen YA, Shuman C, Parkinson N, Lemyre E, Micheil Innes A, Stavropoulos DJ, Ray PN, Weksberg R. High frequency of copy number variations (CNVs) in the chromosome 11p15 region in patients with Beckwith-Wiedemann syndrome. Hum Genet. 2014 Mar;133(3):321-30. doi: 10.1007/s00439-013-1379-z. Epub 2013 Oct 24. PMID: 24154661.	Mother of H	deletion	none	total IC1 and total H19	maternal	de novo	not reported	BWS features	Array	chr11:2,011,243-2,029,226	chr11:1,990,013-2,007,996	17,984 bp
20	37	Baskin B, Choufani S, Chen YA, Shuman C, Parkinson N, Lemyre E, Micheil Innes A, Stavropoulos DJ, Ray PN, Weksberg R. High frequency of copy number variations (CNVs) in the chromosome 11p15 region in patients with Beckwith-Wiedemann syndrome. Hum Genet. 2014 Mar;133(3):321-30. doi: 10.1007/s00439-013-1379-z. Epub 2013 Oct 24. PMID: 24154661.	Pat. H	deletion	none	total IC1 and total H19	maternal	mother	IC1 GOM	BWS features	Array	chr11:2,011,243-2,029,226	chr11:1,990,013-2,007,996	17,984 bp
21		Baskin B, Choufani S, Chen YA, Shuman C, Parkinson N, Lemyre E, Micheil Innes A, Stavropoulos DJ, Ray PN, Weksberg R. High frequency of copy number variations (CNVs) in the chromosome 11p15 region in patients with Beckwith-Wiedemann syndrome. Hum Genet. 2014 Mar;133(3):321-30. doi: 10.1007/s00439-013-1379-z. Epub 2013 Oct 24. PMID: 24154661.	Mother of I	deletion	none	part of IC1 and part of H19	paternal	de novo	not reported	unaffected	MS-MLPA	chr11:2,017,342-2,022,833	chr11:1,996,112-2,001,603	5,492 bp
21	38	Baskin B, Choufani S, Chen YA, Shuman C, Parkinson N, Lemyre E, Micheil Innes A, Stavropoulos DJ, Ray PN, Weksberg R. High frequency of copy number variations (CNVs) in the chromosome 11p15 region in patients with Beckwith-Wiedemann syndrome. Hum Genet. 2014 Mar;133(3):321-30. doi: 10.1007/s00439-013-1379-z. Epub 2013 Oct 24. PMID: 24154661.	Pat. I	deletion	none	part of IC1 and part of H19	maternal	mother	IC1 GOM	BWS features	MS-MLPA	chr11:2,017,342-2,022,833	chr11:1,996,112-2,001,603	5,492 bp
21		Baskin B, Choufani S, Chen YA, Shuman C, Parkinson N, Lemyre E, Micheil Innes A, Stavropoulos DJ, Ray PN, Weksberg R. High frequency of copy number variations (CNVs) in the chromosome 11p15 region in patients with Beckwith-Wiedemann syndrome. Hum Genet. 2014 Mar;133(3):321-30. doi: 10.1007/s00439-013-1379-z. Epub 2013 Oct 24. PMID: 24154661.	Mat. grandfather of K	deletion	none	part of IC1 and part of H19	paternal	unknown	not reported	unaffected	Array	chr11:2,021,363-2,024,165	chr11:2,000,133-2,002,935	2,803 bp
21		Baskin B, Choufani S, Chen YA, Shuman C, Parkinson N, Lemyre E, Micheil Innes A, Stavropoulos DJ, Ray PN, Weksberg R. High frequency of copy number variations (CNVs) in the chromosome 11p15 region in patients with Beckwith-Wiedemann syndrome. Hum Genet. 2014 Mar;133(3):321-30. doi: 10.1007/s00439-013-1379-z. Epub 2013 Oct 24. PMID: 24154661.	Mat. aunt of K	deletion	none	part of IC1 and part of H19	paternal	father	not reported	unaffected	Array	chr11:2,021,363-2,024,165	chr11:2,000,133-2,002,935	2,803 bp
21		Baskin B, Choufani S, Chen YA, Shuman C, Parkinson N, Lemyre E, Micheil Innes A, Stavropoulos DJ, Ray PN, Weksberg R. High frequency of copy number variations (CNVs) in the chromosome 11p15 region in patients with Beckwith-Wiedemann syndrome. Hum Genet. 2014 Mar;133(3):321-30. doi: 10.1007/s00439-013-1379-z. Epub 2013 Oct 24. PMID: 24154661.	Mother of K	deletion	none	part of IC1 and part of H19	paternal	father	not reported	unaffected	Array	chr11:2,021,363-2,024,165	chr11:2,000,133-2,002,935	2,803 bp
21	39	Baskin B, Choufani S, Chen YA, Shuman C, Parkinson N, Lemyre E, Micheil Innes A, Stavropoulos DJ, Ray PN, Weksberg R. High frequency of copy number variations (CNVs) in the chromosome 11p15 region in patients with Beckwith-Wiedemann syndrome. Hum Genet. 2014 Mar;133(3):321-30. doi: 10.1007/s00439-013-1379-z. Epub 2013 Oct 24. PMID: 24154661.	Pat. K	deletion	none	part of IC1 and part of H19	maternal	mother	IC1 GOM	BWS features	Array	chr11:2,021,363-2,024,165	chr11:2,000,133-2,002,935	2,803 bp
21		Baskin B, Choufani S, Chen YA, Shuman C, Parkinson N, Lemyre E, Micheil Innes A, Stavropoulos DJ, Ray PN, Weksberg R. High frequency of copy number variations (CNVs) in the chromosome 11p15 region in patients with Beckwith-Wiedemann syndrome. Hum Genet. 2014 Mar;133(3):321-30. doi: 10.1007/s00439-013-1379-z. Epub 2013 Oct 24. PMID: 24154661.	Mother of L	deletion	none	part of IC1 and part of H19	paternal	unknown	not reported	unaffected	MS-MLPA	chr11:2,022,833-2,022,320	chr11:2,001,090-2,001,603	514 bp
21	40	Baskin B, Choufani S, Chen YA, Shuman C, Parkinson N, Lemyre E, Micheil Innes A, Stavropoulos DJ, Ray PN, Weksberg R. High frequency of copy number variations (CNVs) in the chromosome 11p15 region in patients with Beckwith-Wiedemann syndrome. Hum Genet. 2014 Mar;133(3):321-30. doi: 10.1007/s00439-013-1379-z. Epub 2013 Oct 24. PMID: 24154661.	Pat. L	deletion	none	part of IC1 and part of H19	maternal	mother	IC1 GOM	BWS features	MS-MLPA	chr11:2,022,833-2,022,320	chr11:2,001,090-2,001,603	514 bp
26		Baskin B, Choufani S, Chen YA, Shuman C, Parkinson N, Lemyre E, Micheil Innes A, Stavropoulos DJ, Ray PN, Weksberg R. High frequency of copy number variations (CNVs) in the chromosome 11p15 region in patients with Beckwith-Wiedemann syndrome. Hum Genet. 2014 Mar;133(3):321-30. doi: 10.1007/s00439-013-1379-z. Epub 2013 Oct 24. PMID: 24154661.	Mother of N	deletion	none	total IC2, part of KCNQ1, total KCNQ1OT1	paternal	unknown	not reported	unaffected	Array	chr11:2,542,882-2,873,249	chr11:2,521,652-2,852,019	330,368 bp
26	41	Baskin B, Choufani S, Chen YA, Shuman C, Parkinson N, Lemyre E, Micheil Innes A, Stavropoulos DJ, Ray PN, Weksberg R. High frequency of copy number variations (CNVs) in the chromosome 11p15 region in patients with Beckwith-Wiedemann syndrome. Hum Genet. 2014 Mar;133(3):321-30. doi: 10.1007/s00439-013-1379-z. Epub 2013 Oct 24. PMID: 24154661.	Pat. N	deletion	none	total IC2, part of KCNQ1, total KCNQ1OT1	maternal	mother	IC2 LOM	BWS features	Array	chr11:2,542,882-2,873,249	chr11:2,521,652-2,852,019	330,368 bp
1	42	Baskin B, Choufani S, Chen YA, Shuman C, Parkinson N, Lemyre E, Micheil Innes A, Stavropoulos DJ, Ray PN, Weksberg R. High frequency of copy number variations (CNVs) in the chromosome 11p15 region in patients with Beckwith-Wiedemann syndrome. Hum Genet. 2014 Mar;133(3):321-30. doi: 10.1007/s00439-013-1379-z. Epub 2013 Oct 24. PMID: 24154661.	Pat. A	duplication	deletion of 4p16.3	total IC1 and total IC2	paternal	father	IC1 GOM	BWS features	Array	chr11:138,203-3,403,968	chr11:138,203-3,382,738	3,265,766 bp
1	43	Baskin B, Choufani S, Chen YA, Shuman C, Parkinson N, Lemyre E, Micheil Innes A, Stavropoulos DJ, Ray PN, Weksberg R. High frequency of copy number variations (CNVs) in the chromosome 11p15 region in patients with Beckwith-Wiedemann syndrome. Hum Genet. 2014 Mar;133(3):321-30. doi: 10.1007/s00439-013-1379-z. Epub 2013 Oct 24. PMID: 24154661.	Pat. B	duplication	deletion of 4p16.3	total IC1 and total IC2	paternal	unknown	IC1 GOM	BWS features	Array	chr11:138,203-3,403,968	chr11:138,203-3,382,738	3,265,766 bp
1	44	Baskin B, Choufani S, Chen YA, Shuman C, Parkinson N, Lemyre E, Micheil Innes A, Stavropoulos DJ, Ray PN, Weksberg R. High frequency of copy number variations (CNVs) in the chromosome 11p15 region in patients with Beckwith-Wiedemann syndrome. Hum Genet. 2014 Mar;133(3):321-30. doi: 10.1007/s00439-013-1379-z. Epub 2013 Oct 24. PMID: 24154661.	Pat. C	duplication	deletion of 4p16.3	total IC1 and total IC2	paternal	de novo	IC1 GOM	BWS features	Array	chr11:138,203-3,403,968	chr11:138,203-3,382,738	3,265,766 bp
2	45	Baskin B, Choufani S, Chen YA, Shuman C, Parkinson N, Lemyre E, Micheil Innes A, Stavropoulos DJ, Ray PN, Weksberg R. High frequency of copy number variations (CNVs) in the chromosome 11p15 region in patients with Beckwith-Wiedemann syndrome. Hum Genet. 2014 Mar;133(3):321-30. doi: 10.1007/s00439-013-1379-z. Epub 2013 Oct 24. PMID: 24154661.	Pat. D	duplication	none	total IC1 (IC1, H19, IGF2) and total IC2, part KCNQ1, total KCNQ1OT1	paternal	de novo	IC1 GOM	BWS features	Array	chr11:1,599,423-2,742,798	chr11:1,578,193-2,721,568	1,143,376 bp
6	46	Baskin B, Choufani S, Chen YA, Shuman C, Parkinson N, Lemyre E, Micheil Innes A, Stavropoulos DJ, Ray PN, Weksberg R. High frequency of copy number variations (CNVs) in the chromosome 11p15 region in patients with Beckwith-Wiedemann syndrome. Hum Genet. 2014 Mar;133(3):321-30. doi: 10.1007/s00439-013-1379-z. Epub 2013 Oct 24. PMID: 24154661.	Pat. E	duplication	none	total IC1 (IC1, H19, IGF2)	paternal	de novo	IC1 GOM	BWS features	Array	chr11:138,203-2,454,962	chr11:138,203-2,433,732	2,316,760 bp
5	47	Baskin B, Choufani S, Chen YA, Shuman C, Parkinson N, Lemyre E, Micheil Innes A, Stavropoulos DJ, Ray PN, Weksberg R. High frequency of copy number variations (CNVs) in the chromosome 11p15 region in patients with Beckwith-Wiedemann syndrome. Hum Genet. 2014 Mar;133(3):321-30. doi: 10.1007/s00439-013-1379-z. Epub 2013 Oct 24. PMID: 24154661.	Pat. F	interrupted duplication	none	total IC1 (IC1, H19, IGF2) AND centromeric from CDKN1C	paternal	unknown	IC1 GOM	BWS features	Array	chr11:1,161,432-2,454,962 AND chr11:2,977,877-3,165,692	chr11:1,168,097-2,433,732 AND chr11:2,956,647-3,144,462	1,293,531 bp and 187,816 bp
20	48	Baskin B, Choufani S, Chen YA, Shuman C, Parkinson N, Lemyre E, Micheil Innes A, Stavropoulos DJ, Ray PN, Weksberg R. High frequency of copy number variations (CNVs) in the chromosome 11p15 region in patients with Beckwith-Wiedemann syndrome. Hum Genet. 2014 Mar;133(3):321-30. doi: 10.1007/s00439-013-1379-z. Epub 2013 Oct 24. PMID: 24154661.	Pat. G	deletion	none	total IC1 and total H19	maternal	unknown	IC1 GOM	BWS features	Array	chr11:1,909,165-2,045,694	chr11:1,887,935-2,024,464	136,530 bp
21	49	Baskin B, Choufani S, Chen YA, Shuman C, Parkinson N, Lemyre E, Micheil Innes A, Stavropoulos DJ, Ray PN, Weksberg R. High frequency of copy number variations (CNVs) in the chromosome 11p15 region in patients with Beckwith-Wiedemann syndrome. Hum Genet. 2014 Mar;133(3):321-30. doi: 10.1007/s00439-013-1379-z. Epub 2013 Oct 24. PMID: 24154661.	Pat. J	deletion	none	part of IC1 and part of H19	maternal	de novo	IC1 GOM	BWS features	Array	chr11:1,996,739-2,021,930	chr11:1,975,509-2,000,700	25,192 bp
29	50	Baskin B, Choufani S, Chen YA, Shuman C, Parkinson N, Lemyre E, Micheil Innes A, Stavropoulos DJ, Ray PN, Weksberg R. High frequency of copy number variations (CNVs) in the chromosome 11p15 region in patients with Beckwith-Wiedemann syndrome. Hum Genet. 2014 Mar;133(3):321-30. doi: 10.1007/s00439-013-1379-z. Epub 2013 Oct 24. PMID: 24154661.	Pat. M	deletion	none	part of KCNQ1 and part of KCNQ1OT1	maternal	de novo	IC2 LOM	BWS features	MS-MLPA	chr11:2,720,543-2,721,395	chr11:2,699,313-2,700,165	853 bp
1		Brown LA, Rupps R, Peñaherrera MS, Robinson WP, Patel MS, Eydoux P, Boerkoel CF. A cryptic familial rearrangement of 11p15.5, involving both imprinting centers, in a family with a history of short stature. Am J Med Genet A. 2014 Jun;164A(6):1587-94. doi: 10.1002/ajmg.a.36490. Epub 2014 Mar 25. PMID: 24668696.	Pat. 4; mat. grandmother (II-2)	duplication	none	total IC1 and total IC2	paternal	unknown	IC1 GOM and IC2 LOM	BWS features	Array	chr11:1,222,147-3,108,829	chr11:1,200,921-3,087,599	1,886,683 bp
1		Brown LA, Rupps R, Peñaherrera MS, Robinson WP, Patel MS, Eydoux P, Boerkoel CF. A cryptic familial rearrangement of 11p15.5, involving both imprinting centers, in a family with a history of short stature. Am J Med Genet A. 2014 Jun;164A(6):1587-94. doi: 10.1002/ajmg.a.36490. Epub 2014 Mar 25. PMID: 24668696.	Mother's first cousin (III-6)	duplication	none	total IC1 and total IC2	maternal	mother	not reported	SRS features	Array	chr11:1,222,147-3,108,829	chr11:1,200,921-3,087,599	1,886,683 bp
1		Brown LA, Rupps R, Peñaherrera MS, Robinson WP, Patel MS, Eydoux P, Boerkoel CF. A cryptic familial rearrangement of 11p15.5, involving both imprinting centers, in a family with a history of short stature. Am J Med Genet A. 2014 Jun;164A(6):1587-94. doi: 10.1002/ajmg.a.36490. Epub 2014 Mar 25. PMID: 24668696.	Pat. 3; mother of pat. 1 (III-3)	duplication	none	total IC1 and total IC2	maternal	mother	not reported	SRS features	Array	chr11:1,222,147-3,108,829	chr11:1,200,921-3,087,599	1,886,683 bp
1		Brown LA, Rupps R, Peñaherrera MS, Robinson WP, Patel MS, Eydoux P, Boerkoel CF. A cryptic familial rearrangement of 11p15.5, involving both imprinting centers, in a family with a history of short stature. Am J Med Genet A. 2014 Jun;164A(6):1587-94. doi: 10.1002/ajmg.a.36490. Epub 2014 Mar 25. PMID: 24668696.	Pat. 2; half sister (IV-3)	duplication	none	total IC1 and total IC2	maternal	mother	not reported	SRS features	Array	chr11:1,222,147-3,108,829	chr11:1,200,921-3,087,599	1,886,683 bp
1	51	Brown LA, Rupps R, Peñaherrera MS, Robinson WP, Patel MS, Eydoux P, Boerkoel CF. A cryptic familial rearrangement of 11p15.5, involving both imprinting centers, in a family with a history of short stature. Am J Med Genet A. 2014 Jun;164A(6):1587-94. doi: 10.1002/ajmg.a.36490. Epub 2014 Mar 25. PMID: 24668696.	Pat. 1 (IV-4)	duplication	none	total IC1 and total IC2	maternal	mother	IC1 LOM and IC2 GOM	SRS features	Array	chr11:1,222,147-3,108,829	chr11:1,200,921-3,087,599	1,886,683 bp
20		Fryssira H, Amenta S, Kanber D, Sofocleous C, Lykopoulou E, Kanaka-Gantenbein C, Cerrato F, Lüdecke HJ, Bens S, Riccio A, Buiting K. A novel large deletion of the ICR1 region including H19 and putative enhancer elements. BMC Med Genet. 2015 May 6;16:30. doi: 10.1186/s12881-015-0173-2. PMID: 25943194; PMCID: PMC4630834.	Mother of pat.	deletion	none	total IC1 and total H19	maternal	unknown	IC1 GOM	BWS features	Array	chr11:1,965,047-2,064,827	chr11:1,943,817-2,043,597	99,781 bp
20	52	Fryssira H, Amenta S, Kanber D, Sofocleous C, Lykopoulou E, Kanaka-Gantenbein C, Cerrato F, Lüdecke HJ, Bens S, Riccio A, Buiting K. A novel large deletion of the ICR1 region including H19 and putative enhancer elements. BMC Med Genet. 2015 May 6;16:30. doi: 10.1186/s12881-015-0173-2. PMID: 25943194; PMCID: PMC4630834.	Patient	deletion	none	total IC1 and total H19	maternal	mother	IC1 GOM	BWS features	Array	chr11:1,965,047-2,064,827	chr11:1,943,817-2,043,597	99,781 bp
1	53	Jurkiewicz D, Kugaudo M, Tańska A, Wawrzkiewicz-Witkowska A, Tomaszewska A, Kucharczyk M, Cieślikowska A, Ciara E, Krajewska-Walasek M. 11p15 duplication and 13q34 deletion with Beckwith-Wiedemann syndrome and factor VII deficiency. Pediatr Int. 2015 Jun;57(3):486-91. doi: 10.1111/ped.12611. Epub 2015 May 27. PMID: 26012727.	Patient	duplication	deletion of 13q34 (this deletion is responsible for the FVII deficiency)	total IC1 and total IC2	paternal	de novo	IC1 GOM and IC2 LOM	BWS features	Array	chr11:205,983-4,920,324	chr11:205,983-4,899,094	4,714,342 bp
1		Vals MA, Kahre T, Mee P, Muru K, Kallas E, Žilina O, Tillmann V, Õunap K. Familial 1.3-Mb 11p15.5p15.4 Duplication in Three Generations Causing Silver-Russell and Beckwith-Wiedemann Syndromes. Mol Syndromol. 2015 Sep;6(3):147-51. doi: 10.1159/000437061. Epub 2015 Jul 24. PMID: 26732610; PMCID: PMC4698645.	Mat. grandfather (I-1)	duplication	none	total IC1 and total IC2	paternal	unknown	IC1 GOM and IC2 LOM	BWS features	Array	chr11:1,849,354-3,116,073	chr11:1,828,124-3,094,843	1,266,720 bp
1		Vals MA, Kahre T, Mee P, Muru K, Kallas E, Žilina O, Tillmann V, Õunap K. Familial 1.3-Mb 11p15.5p15.4 Duplication in Three Generations Causing Silver-Russell and Beckwith-Wiedemann Syndromes. Mol Syndromol. 2015 Sep;6(3):147-51. doi: 10.1159/000437061. Epub 2015 Jul 24. PMID: 26732610; PMCID: PMC4698645.	Mother (II-2)	duplication	none	total IC1 and total IC2	paternal	father	IC1 GOM and IC2 LOM	BWS features	Array	chr11:1,849,354-3,116,073	chr11:1,828,124-3,094,843	1,266,720 bp
1	54	Vals MA, Kahre T, Mee P, Muru K, Kallas E, Žilina O, Tillmann V, Õunap K. Familial 1.3-Mb 11p15.5p15.4 Duplication in Three Generations Causing Silver-Russell and Beckwith-Wiedemann Syndromes. Mol Syndromol. 2015 Sep;6(3):147-51. doi: 10.1159/000437061. Epub 2015 Jul 24. PMID: 26732610; PMCID: PMC4698645.	Patient (III-3)	duplication	none	total IC1 and total IC2	maternal	mother	IC1 LOM and IC2 GOM	SRS features	Array	chr11:1,849,354-3,116,073	chr11:1,828,124-3,094,843	1,266,720 bp
13	55	Xue Y, Shankar S, Cornell K, Dai Z, Wang CE, Rudd MK, Coffee B. Paternal duplication of the 11p15 centromeric imprinting control region is associated with increased expression of CDKN1C in a child with Russell-Silver syndrome. Am J Med Genet A. 2015 Dec;167A(12):3229-33. doi: 10.1002/ajmg.a.37371. Epub 2015 Sep 11. PMID: 26358311.	Patient	duplication	none	total IC2, part of KCNQ1, part of KCNQ1OT1, total CDKN1C	paternal	unknown	normal	SRS features	Array	chr11:2,683,539-2,960,408	chr11:2,662,309-2,939,178	276,870 bp
31		Beygo J, Joksic I, Strom TM, Lüdecke HJ, Kolarova J, Siebert R, Mikovic Z, Horsthemke B, Buiting K. A maternal deletion upstream of the imprint control region 2 in 11p15 causes loss of methylation and familial Beckwith-Wiedemann syndrome. Eur J Hum Genet. 2016 Aug;24(9):1280-6. doi: 10.1038/ejhg.2016.3. Epub 2016 Feb 3. PMID: 26839037; PMCID: PMC4989213.	Mother (II-2)	interrupted deletion	none	telomeric from H19 AND part of KCNQ1	paternal	de novo	normal	unaffected	Sanger Sequencing	telomeric del.: chr11:1,565,895-1,863,936; centromeric del.: chr11:2,368,677-2,489,400	telomeric del.: chr11:1,544,664-1,842,707; centromeric del.: chr11:2,347,446-2,468,166	telomeric:298,044 bp; centromeric:120,721 bp
31		Beygo J, Joksic I, Strom TM, Lüdecke HJ, Kolarova J, Siebert R, Mikovic Z, Horsthemke B, Buiting K. A maternal deletion upstream of the imprint control region 2 in 11p15 causes loss of methylation and familial Beckwith-Wiedemann syndrome. Eur J Hum Genet. 2016 Aug;24(9):1280-6. doi: 10.1038/ejhg.2016.3. Epub 2016 Feb 3. PMID: 26839037; PMCID: PMC4989213.	Twin III-5	interrupted deletion	none	telomeric from H19 AND part of KCNQ1	maternal	mother	IC2 LOM	BWS features	Sanger Sequencing	telomeric del.: chr11:1,565,895-1,863,936; centromeric del.: chr11:2,368,677-2,489,400	telomeric del.: chr11:1,544,664-1,842,707; centromeric del.: chr11:2,347,446-2,468,166	telomeric:298,044 bp; centromeric:120,721 bp
31	56	Beygo J, Joksic I, Strom TM, Lüdecke HJ, Kolarova J, Siebert R, Mikovic Z, Horsthemke B, Buiting K. A maternal deletion upstream of the imprint control region 2 in 11p15 causes loss of methylation and familial Beckwith-Wiedemann syndrome. Eur J Hum Genet. 2016 Aug;24(9):1280-6. doi: 10.1038/ejhg.2016.3. Epub 2016 Feb 3. PMID: 26839037; PMCID: PMC4989213.	Twin III-6	interrupted deletion	none	telomeric from H19 AND part of KCNQ1	maternal	mother	IC2 LOM	BWS features	Sanger Sequencing	telomeric del.: chr11:1,565,895-1,863,936; centromeric del.: chr11:2,368,677-2,489,400	telomeric del.: chr11:1,544,664-1,842,707; centromeric del.: chr11:2,347,446-2,468,166	telomeric:298,044 bp; centromeric:120,721 bp
18		Boonen SE, Freschi A, Christensen R, Valente FM, Lildballe DL, Perone L, Palumbo O, Carella M, Uldbjerg N, Sparago A, Riccio A, Cerrato F. Two maternal duplications involving the CDKN1C gene are associated with contrasting growth phenotypes. Clin Epigenetics. 2016 Jun 16;8:69. doi: 10.1186/s13148-016-0236-z. PMID: 27313795; PMCID: PMC4910218.	Mother (II-2; family 1)	duplication	none	total CDKN1C	paternal	de novo	normal	unaffected	Array	chr11:2,742,159-3,632,246	chr11:2,720,929-3,611,016	890,088 bp
18	57	Boonen SE, Freschi A, Christensen R, Valente FM, Lildballe DL, Perone L, Palumbo O, Carella M, Uldbjerg N, Sparago A, Riccio A, Cerrato F. Two maternal duplications involving the CDKN1C gene are associated with contrasting growth phenotypes. Clin Epigenetics. 2016 Jun 16;8:69. doi: 10.1186/s13148-016-0236-z. PMID: 27313795; PMCID: PMC4910218.	Patient (III-3; family 1)	duplication	none	total CDKN1C	maternal	mother	normal	SRS features	Array	chr11:2,742,159-3,632,246	chr11:2,720,929-3,611,016	890,088 bp
14		Boonen SE, Freschi A, Christensen R, Valente FM, Lildballe DL, Perone L, Palumbo O, Carella M, Uldbjerg N, Sparago A, Riccio A, Cerrato F. Two maternal duplications involving the CDKN1C gene are associated with contrasting growth phenotypes. Clin Epigenetics. 2016 Jun 16;8:69. doi: 10.1186/s13148-016-0236-z. PMID: 27313795; PMCID: PMC4910218.	Mother (II-2; family 2)	duplication	none	total IC2, part of KCNQ1, part of KCNQ1OT1, total CDKN1C	paternal	de novo	IC2 LOM	unaffected	Array	chr11:2,656,311-3,782,347	chr11:2,635,081-3,761,117	1,126,037 bp
not represented	58	Boonen SE, Freschi A, Christensen R, Valente FM, Lildballe DL, Perone L, Palumbo O, Carella M, Uldbjerg N, Sparago A, Riccio A, Cerrato F. Two maternal duplications involving the CDKN1C gene are associated with contrasting growth phenotypes. Clin Epigenetics. 2016 Jun 16;8:69. doi: 10.1186/s13148-016-0236-z. PMID: 27313795; PMCID: PMC4910218.	Patient (III-1; family 2)	duplication	none	total IC2, part of KCNQ1, part of KCNQ1OT1, total CDKN1C	maternal	mother	IC2 LOM	Tetralogy of Fallot	Array	chr11:2,656,311-3,782,347	chr11:2,635,081-3,761,117	1,126,037 bp
1	59	Chen KJ, Liu YM, Li CH, Chang YL, Chang SD. Prenatal diagnosis of paternal duplication of 11p15.5→14.3: Its implication of Beckwith-Wiedemann syndrome. Taiwan J Obstet Gynecol. 2016 Dec;55(6):877-880. doi: 10.1016/j.tjog.2016.05.012. PMID: 28040139.	Fetus	duplication	deletion of 11q24.3-q25	total IC1 and total IC2	paternal	de novo	not reported	BWS features	Array	chr11:196,966-25,033,896	chr11:196,966-25,012,350	24,836,931 bp
12		Cytrynbaum C, Chong K, Hannig V, Choufani S, Shuman C, Steele L, Morgan T, Scherer SW, Stavropoulos DJ, Basran RK, Weksberg R. Genomic imbalance in the centromeric 11p15 imprinting center in three families: Further evidence of a role for IC2 as a cause of Russell-Silver syndrome. Am J Med Genet A. 2016 Oct;170(10):2731-9. doi: 10.1002/ajmg.a.37819. Epub 2016 Jul 4. PMID: 27374371.	Mother (II-2; family 1)	duplication	none	total IC2 (IC2, KCNQ1, KCNQ1OT1, CDKN1C)	paternal	unknown	IC2 LOM	unaffected	Array	chr11:2,424,850-3,120,431	chr11:2,403,620-3,099,201	695,582 bp
12		Cytrynbaum C, Chong K, Hannig V, Choufani S, Shuman C, Steele L, Morgan T, Scherer SW, Stavropoulos DJ, Basran RK, Weksberg R. Genomic imbalance in the centromeric 11p15 imprinting center in three families: Further evidence of a role for IC2 as a cause of Russell-Silver syndrome. Am J Med Genet A. 2016 Oct;170(10):2731-9. doi: 10.1002/ajmg.a.37819. Epub 2016 Jul 4. PMID: 27374371.	Half-sibling (III-1; family 1)	duplication	none	total IC2 (IC2, KCNQ1, KCNQ1OT1, CDKN1C)	maternal	mother	IC2 GOM	SRS features	Array	chr11:2,424,850-3,120,431	chr11:2,403,620-3,099,201	695,582 bp
12	60	Cytrynbaum C, Chong K, Hannig V, Choufani S, Shuman C, Steele L, Morgan T, Scherer SW, Stavropoulos DJ, Basran RK, Weksberg R. Genomic imbalance in the centromeric 11p15 imprinting center in three families: Further evidence of a role for IC2 as a cause of Russell-Silver syndrome. Am J Med Genet A. 2016 Oct;170(10):2731-9. doi: 10.1002/ajmg.a.37819. Epub 2016 Jul 4. PMID: 27374371.	Pat. III-3 (family 1)	duplication	none	total IC2 (IC2, KCNQ1, KCNQ1OT1, CDKN1C)	maternal	mother	IC2 GOM	SRS features	Array	chr11:2,424,850-3,120,431	chr11:2,403,620-3,099,201	695,582 bp
not represented		Cytrynbaum C, Chong K, Hannig V, Choufani S, Shuman C, Steele L, Morgan T, Scherer SW, Stavropoulos DJ, Basran RK, Weksberg R. Genomic imbalance in the centromeric 11p15 imprinting center in three families: Further evidence of a role for IC2 as a cause of Russell-Silver syndrome. Am J Med Genet A. 2016 Oct;170(10):2731-9. doi: 10.1002/ajmg.a.37819. Epub 2016 Jul 4. PMID: 27374371.	Mother (I-1; family 2)	duplication	none	total IC2, part of KCNQ1, total KCNQ1OT1, part of CDKN1C	paternal	unknown	IC2 LOM	unaffected	MS-MLPA	chr11:2,484,860-2,906,787	chr11:2,463,630-2,885,557	421,928 bp
14		Cytrynbaum C, Chong K, Hannig V, Choufani S, Shuman C, Steele L, Morgan T, Scherer SW, Stavropoulos DJ, Basran RK, Weksberg R. Genomic imbalance in the centromeric 11p15 imprinting center in three families: Further evidence of a role for IC2 as a cause of Russell-Silver syndrome. Am J Med Genet A. 2016 Oct;170(10):2731-9. doi: 10.1002/ajmg.a.37819. Epub 2016 Jul 4. PMID: 27374371.	Sibling (II-2; family 2)	duplication	none	total IC2, part of KCNQ1, total KCNQ1OT1, part of CDKN1C	maternal	mother	IC2 GOM	SRS features	MS-MLPA	chr11:2,484,860-2,906,787	chr11:2,463,630-2,885,557	421,928 bp
14	61	Cytrynbaum C, Chong K, Hannig V, Choufani S, Shuman C, Steele L, Morgan T, Scherer SW, Stavropoulos DJ, Basran RK, Weksberg R. Genomic imbalance in the centromeric 11p15 imprinting center in three families: Further evidence of a role for IC2 as a cause of Russell-Silver syndrome. Am J Med Genet A. 2016 Oct;170(10):2731-9. doi: 10.1002/ajmg.a.37819. Epub 2016 Jul 4. PMID: 27374371.	Pat. II-3 (family 2)	duplication	none	total IC2, part of KCNQ1, total KCNQ1OT1, part of CDKN1C	maternal	mother	IC2 GOM	SRS features	MS-MLPA	chr11:2,484,860-2,906,787	chr11:2,463,630-2,885,557	421,928 bp
27	62	Cytrynbaum C, Chong K, Hannig V, Choufani S, Shuman C, Steele L, Morgan T, Scherer SW, Stavropoulos DJ, Basran RK, Weksberg R. Genomic imbalance in the centromeric 11p15 imprinting center in three families: Further evidence of a role for IC2 as a cause of Russell-Silver syndrome. Am J Med Genet A. 2016 Oct;170(10):2731-9. doi: 10.1002/ajmg.a.37819. Epub 2016 Jul 4. PMID: 27374371.	Pat. II-1	deletion	none	total IC2, part of KCNQ1, part of KCNQ1OT1	paternal	de novo	IC2 GOM	SRS features	Array	chr11:2,656,421-2,820,617	chr11:2,635 ,191-2,799,387	164,197 bp
1	63	Peterson JF, Bick DP, Geddes GC, McCarrier J, Grignon JW Jr, Chirempes B, Broeckel U, Abidi F, Rogers RC, Boccuto L, DuPont B, vanTuinen P. Concomitant 11p15.4-p15.5 duplication and terminal 22q13.33 deletion in a patient with features of Beckwith-Wiedemann syndrome. Am J Med Genet A. 2016 Dec;170(12):3348-3351. doi: 10.1002/ajmg.a.37939. Epub 2016 Aug 23. PMID: 27549580.	Patient	duplication	deletion of 22q13.33	total IC1 and total IC2	paternal	de novo	IC1 GOM and IC2 LOM	BWS features	Array	chr11:230,615-10,552,968	chr11:230,615-10,531,421	10,322,354 bp
21		Abi Habib W, Brioude F, Azzi S, Salem J, Das Neves C, Personnier C, Chantot-Bastaraud S, Keren B, Le Bouc Y, Harbison MD, Netchine I. 11p15 ICR1 Partial Deletions Associated with IGF2/H19 DMR Hypomethylation and Silver-Russell Syndrome. Hum Mutat. 2017 Jan;38(1):105-111. doi: 10.1002/humu.23131. Epub 2016 Oct 26. PMID: 27701793.	Father (III-2)	deletion	none	part of IC1 and part of H19	paternal	unknown	IC1 LOM	SRS features	MS-MLPA, Array	chr11:2,020,760-2,023,010	chr11:1,999,530-2,001,780	2,251 bp
21	64	Abi Habib W, Brioude F, Azzi S, Salem J, Das Neves C, Personnier C, Chantot-Bastaraud S, Keren B, Le Bouc Y, Harbison MD, Netchine I. 11p15 ICR1 Partial Deletions Associated with IGF2/H19 DMR Hypomethylation and Silver-Russell Syndrome. Hum Mutat. 2017 Jan;38(1):105-111. doi: 10.1002/humu.23131. Epub 2016 Oct 26. PMID: 27701793.	Pat. IV-1	deletion	none	part of IC1 and part of H19	paternal	father	IC1 LOM	SRS features	MS-MLPA, Array	chr11:2,020,760-2,023,010	chr11:1,999,530-2,001,780	2,251 bp
22	65	Abi Habib W, Brioude F, Azzi S, Salem J, Das Neves C, Personnier C, Chantot-Bastaraud S, Keren B, Le Bouc Y, Harbison MD, Netchine I. 11p15 ICR1 Partial Deletions Associated with IGF2/H19 DMR Hypomethylation and Silver-Russell Syndrome. Hum Mutat. 2017 Jan;38(1):105-111. doi: 10.1002/humu.23131. Epub 2016 Oct 26. PMID: 27701793.	Sporadic case 1	deletion	none	part of IC1 and part of IGF2	paternal	de novo	IC1 LOM	SRS features	MS-MLPA, Array	chr11:2,023,132-2,158,149	chr11:2,001,902-2,136,919	135,018 bp
21	66	Abi Habib W, Brioude F, Azzi S, Salem J, Das Neves C, Personnier C, Chantot-Bastaraud S, Keren B, Le Bouc Y, Harbison MD, Netchine I. 11p15 ICR1 Partial Deletions Associated with IGF2/H19 DMR Hypomethylation and Silver-Russell Syndrome. Hum Mutat. 2017 Jan;38(1):105-111. doi: 10.1002/humu.23131. Epub 2016 Oct 26. PMID: 27701793.	Sporadic case 2	deletion	none	part of IC1 and part of H19	paternal	de novo	IC1 LOM	SRS features	MS-MLPA, Array	chr11:2,021,577-2,024,221	chr11:2,000,347-2,002,991	2,645 bp
20		Bachmann N, Crazzolara R, Bohne F, Kotzot D, Maurer K, Enklaar T, Prawitt D, Bergmann C. Novel deletion in 11p15.5 imprinting center region 1 in a patient with Beckwith-Wiedemann syndrome provides insight into distal enhancer regulation and tumorigenesis. Pediatr Blood Cancer. 2017 Mar;64(3). doi: 10.1002/pbc.26241. Epub 2016 Sep 21. PMID: 27650505.	Mother	deletion	none	total IC1 and total H19	paternal	de novo	not reported	unaffected	Sanger Sequencing	chr11:1,996,581-2,027,213	chr11:1,975,351-2,005,983	30.632 bp
20	67	Bachmann N, Crazzolara R, Bohne F, Kotzot D, Maurer K, Enklaar T, Prawitt D, Bergmann C. Novel deletion in 11p15.5 imprinting center region 1 in a patient with Beckwith-Wiedemann syndrome provides insight into distal enhancer regulation and tumorigenesis. Pediatr Blood Cancer. 2017 Mar;64(3). doi: 10.1002/pbc.26241. Epub 2016 Sep 21. PMID: 27650505.	Patient	deletion	none	total IC1 and total H19	maternal	mother	IC1 GOM	BWS features	Sanger Sequencing	chr11:1,996,581-2,027,213	chr11:1,975,351-2,005,983	30.632 bp
6		Jurkiewicz D, Kugaudo M, Skórka A, Śmigiel R, Smyk M, Ciara E, Chrzanowska K, Krajewska-Walasek M. A novel IGF2/H19 domain triplication in the 11p15.5 imprinting region causing either Beckwith-Wiedemann or Silver-Russell syndrome in a single family. Am J Med Genet A. 2017 Jan;173(1):72-78. doi: 10.1002/ajmg.a.37964. Epub 2016 Sep 9. PMID: 27612309.	Pat. 2 (proband's father)	duplication	none	total IC1 (IC1, H19, IGF2)	maternal	unknown	IC1 LOM	SRS features	Array	chr11:1,645,428-2,254,390	chr11:1,624,198-2,233,160	608,963 bp
6	68	Jurkiewicz D, Kugaudo M, Skórka A, Śmigiel R, Smyk M, Ciara E, Chrzanowska K, Krajewska-Walasek M. A novel IGF2/H19 domain triplication in the 11p15.5 imprinting region causing either Beckwith-Wiedemann or Silver-Russell syndrome in a single family. Am J Med Genet A. 2017 Jan;173(1):72-78. doi: 10.1002/ajmg.a.37964. Epub 2016 Sep 9. PMID: 27612309.	Pat. 1 (proband)	duplication	none	total IC1 (IC1, H19, IGF2)	paternal	father	IC1 GOM	BWS features	Array	chr11:1,645,428-2,254,390	chr11:1,624,198-2,233,160	608,963 bp
6	69	Wang Q, Geng Q, Zhou Q, Luo F, Li P, Xie J. De novo paternal origin duplication of chromosome 11p15.5: report of two Chinese cases with Beckwith-Wiedemann syndrome. Mol Cytogenet. 2017 Dec 19;10:46. doi: 10.1186/s13039-017-0347-z. PMID: 29270226; PMCID: PMC5738159.	Pat. 1	duplication	none	total IC1 (IC1, H19, IGF2)	paternal	de novo	IC1 GOM	BWS features	Array	chr11:1,632,167-2,527,910	chr11:1,610,937-2,506,680	895,744 bp
33	70	Wang Q, Geng Q, Zhou Q, Luo F, Li P, Xie J. De novo paternal origin duplication of chromosome 11p15.5: report of two Chinese cases with Beckwith-Wiedemann syndrome. Mol Cytogenet. 2017 Dec 19;10:46. doi: 10.1186/s13039-017-0347-z. PMID: 29270226; PMCID: PMC5738159.	Pat. 2	deletion + duplication	none	Dup.: total IC1 and total IC2 Del.: telomeric from H19	paternal	de novo	IC1 GOM	BWS features	Array	dup.: chr11:507,819-3,040,042; del.: chr11:218,165-446,954	dup.: chr11:507,819-3,018,812 del.: chr11:218,165-446,954	dup.: 2,532,224 bp; del.: 228,790 bp
12	71	Dworschak GC, Engels H, Becker J, Soellner L, Eggermann T, Kipfmueller F, Müller A, Reutter H, Kreiß M. De Novo Duplication of 11p15 Associated With Congenital Diaphragmatic Hernia. Front Pediatr. 2018 Apr 25;6:116. doi: 10.3389/fped.2018.00116. PMID: 29922638; PMCID: PMC5996915.	Patient	duplication	none	total IC2 (IC2, KCNQ1, KCNQ1OT1, CDKN1C)	paternal	de novo	IC2 LOM	Congenital Diaphragmatic Hernia, mild facial dysmorphism and hepatomegaly (no BWS/SRS features)	Array	chr11:2,349,955-20,939,091	chr11:2,328,725-20,917,545	18,589,137 bp
2		Heide S, Chantot-Bastaraud S, Keren B, Harbison MD, Azzi S, Rossignol S, Michot C, Lackmy-Port Lys M, Demeer B, Heinrichs C, Newfield RS, Sarda P, Van Maldergem L, Trifard V, Giabicani E, Siffroi JP, Le Bouc Y, Netchine I, Brioude F. Chromosomal rearrangements in the 11p15 imprinted region: 17 new 11p15.5 duplications with associated phenotypes and putative functional consequences. J Med Genet. 2…	Father of pat. 7	duplication	der(10)t(10;11)(q26.3;p15.5)	total IC1 (IC1, H19, IGF2) and total IC2, part KCNQ1, total KCNQ1OT1	maternal	unknown	IC1 LOM and IC2 GOM	unaffected	Array	chr11:198,510-2,763,228	chr11:198,510-2,741,998	2,564,719 bp
2	72	Heide S, Chantot-Bastaraud S, Keren B, Harbison MD, Azzi S, Rossignol S, Michot C, Lackmy-Port Lys M, Demeer B, Heinrichs C, Newfield RS, Sarda P, Van Maldergem L, Trifard V, Giabicani E, Siffroi JP, Le Bouc Y, Netchine I, Brioude F. Chromosomal rearrangements in the 11p15 imprinted region: 17 new 11p15.5 duplications with associated phenotypes and putative functional consequences. J Med Genet. 2…	Pat. 7	duplication	der(10)t(10;11)(q26.3;p15.5)	total IC1 (IC1, H19, IGF2) and total IC2, part KCNQ1, total KCNQ1OT1	paternal	father	IC1 GOM and IC2 LOM	BWS features	Array	chr11:198,510-2,763,228	chr11:198,510-2,741,998	2,564,719 bp
12		Heide S, Chantot-Bastaraud S, Keren B, Harbison MD, Azzi S, Rossignol S, Michot C, Lackmy-Port Lys M, Demeer B, Heinrichs C, Newfield RS, Sarda P, Van Maldergem L, Trifard V, Giabicani E, Siffroi JP, Le Bouc Y, Netchine I, Brioude F. Chromosomal rearrangements in the 11p15 imprinted region: 17 new 11p15.5 duplications with associated phenotypes and putative functional consequences. J Med Genet. 2…	Grandfather of pat. 14 and 15	duplication	none	total IC2 (IC2, KCNQ1, KCNQ1OT1, CDKN1C)	paternal	unknown	IC1 LOM	unaffected	Array	chr11:2,219,963-3,657,047	chr11:2,198,733-3,635,817	1,437,085 bp
12		Heide S, Chantot-Bastaraud S, Keren B, Harbison MD, Azzi S, Rossignol S, Michot C, Lackmy-Port Lys M, Demeer B, Heinrichs C, Newfield RS, Sarda P, Van Maldergem L, Trifard V, Giabicani E, Siffroi JP, Le Bouc Y, Netchine I, Brioude F. Chromosomal rearrangements in the 11p15 imprinted region: 17 new 11p15.5 duplications with associated phenotypes and putative functional consequences. J Med Genet. 2…	Mother of pat. 14 and 15	duplication	none	total IC2 (IC2, KCNQ1, KCNQ1OT1, CDKN1C)	paternal	father	not reported	unaffected	Array	chr11:2,219,963-3,657,047	chr11:2,198,733-3,635,817	1,437,085 bp
12		Heide S, Chantot-Bastaraud S, Keren B, Harbison MD, Azzi S, Rossignol S, Michot C, Lackmy-Port Lys M, Demeer B, Heinrichs C, Newfield RS, Sarda P, Van Maldergem L, Trifard V, Giabicani E, Siffroi JP, Le Bouc Y, Netchine I, Brioude F. Chromosomal rearrangements in the 11p15 imprinted region: 17 new 11p15.5 duplications with associated phenotypes and putative functional consequences. J Med Genet. 2…	Pat. 16 (daughter of pat. 14)	duplication	dup(11)(p15.5p15.4)	total IC2 (IC2, KCNQ1, KCNQ1OT1, CDKN1C)	maternal	mother	IC2 GOM	SRS features	Array	chr11:2,219,963-3,657,047	chr11:2,198,733-3,635,817	1,437,085 bp
12		Heide S, Chantot-Bastaraud S, Keren B, Harbison MD, Azzi S, Rossignol S, Michot C, Lackmy-Port Lys M, Demeer B, Heinrichs C, Newfield RS, Sarda P, Van Maldergem L, Trifard V, Giabicani E, Siffroi JP, Le Bouc Y, Netchine I, Brioude F. Chromosomal rearrangements in the 11p15 imprinted region: 17 new 11p15.5 duplications with associated phenotypes and putative functional consequences. J Med Genet. 2…	Pat. 15 (half sister of pat. 14)	duplication	dup(11)(p15.5p15.4)	total IC2 (IC2, KCNQ1, KCNQ1OT1, CDKN1C)	maternal	mother	IC2 GOM	SRS features	Array	chr11:2,219,963-3,657,047	chr11:2,198,733-3,635,817	1,437,085 bp
12	73	Heide S, Chantot-Bastaraud S, Keren B, Harbison MD, Azzi S, Rossignol S, Michot C, Lackmy-Port Lys M, Demeer B, Heinrichs C, Newfield RS, Sarda P, Van Maldergem L, Trifard V, Giabicani E, Siffroi JP, Le Bouc Y, Netchine I, Brioude F. Chromosomal rearrangements in the 11p15 imprinted region: 17 new 11p15.5 duplications with associated phenotypes and putative functional consequences. J Med Genet. 2…	Pat. 14 (half-sister of pat. 15)	duplication	dup(11)(p15.5p15.4)	total IC2 (IC2, KCNQ1, KCNQ1OT1, CDKN1C)	maternal	mother	IC2 GOM	SRS features	Array	chr11:2,219,963-3,657,047	chr11:2,198,733-3,635,817	1,437,085 bp
12		Heide S, Chantot-Bastaraud S, Keren B, Harbison MD, Azzi S, Rossignol S, Michot C, Lackmy-Port Lys M, Demeer B, Heinrichs C, Newfield RS, Sarda P, Van Maldergem L, Trifard V, Giabicani E, Siffroi JP, Le Bouc Y, Netchine I, Brioude F. Chromosomal rearrangements in the 11p15 imprinted region: 17 new 11p15.5 duplications with associated phenotypes and putative functional consequences. J Med Genet. 2…	Mother of pat.17	duplication	dup(11)(p15.5p15.4)	total IC2 (IC2, KCNQ1, KCNQ1OT1, CDKN1C)	paternal	unknown	IC2 LOM	unaffected	Array	chr11:2,329,078-3,265,951	chr11:2,307,848-3,244,721	936,874 bp
12	74	Heide S, Chantot-Bastaraud S, Keren B, Harbison MD, Azzi S, Rossignol S, Michot C, Lackmy-Port Lys M, Demeer B, Heinrichs C, Newfield RS, Sarda P, Van Maldergem L, Trifard V, Giabicani E, Siffroi JP, Le Bouc Y, Netchine I, Brioude F. Chromosomal rearrangements in the 11p15 imprinted region: 17 new 11p15.5 duplications with associated phenotypes and putative functional consequences. J Med Genet. 2…	Pat. 17	duplication	dup(11)(p15.5p15.4)	total IC2 (IC2, KCNQ1, KCNQ1OT1, CDKN1C)	maternal	mother	IC2 GOM	SRS features	Array	chr11:2,329,078-3,265,951	chr11:2,307,848-3,244,721	936,874 bp
1	75	Heide S, Chantot-Bastaraud S, Keren B, Harbison MD, Azzi S, Rossignol S, Michot C, Lackmy-Port Lys M, Demeer B, Heinrichs C, Newfield RS, Sarda P, Van Maldergem L, Trifard V, Giabicani E, Siffroi JP, Le Bouc Y, Netchine I, Brioude F. Chromosomal rearrangements in the 11p15 imprinted region: 17 new 11p15.5 duplications with associated phenotypes and putative functional consequences. J Med Genet. 2…	Pat. 1	duplication	der(4)t(4;11)(p16.3;p15)	total IC1 and total IC2	paternal	father	IC1 GOM and IC2 LOM	BWS features	Array	chr11:203,789-3,576,742	chr11:203,789-3,555,512	3,372,954 bp
1	76	Heide S, Chantot-Bastaraud S, Keren B, Harbison MD, Azzi S, Rossignol S, Michot C, Lackmy-Port Lys M, Demeer B, Heinrichs C, Newfield RS, Sarda P, Van Maldergem L, Trifard V, Giabicani E, Siffroi JP, Le Bouc Y, Netchine I, Brioude F. Chromosomal rearrangements in the 11p15 imprinted region: 17 new 11p15.5 duplications with associated phenotypes and putative functional consequences. J Med Genet. 2…	Pat. 2	duplication	der(8)t(8;11)(q24.3;p15)	total IC1 and total IC2	paternal	de novo	IC1 GOM and IC2 LOM	BWS features	Array	chr11:198,510-3,663,201	chr11:198,510-3,641,971	3,464,692 bp
1	77	Heide S, Chantot-Bastaraud S, Keren B, Harbison MD, Azzi S, Rossignol S, Michot C, Lackmy-Port Lys M, Demeer B, Heinrichs C, Newfield RS, Sarda P, Van Maldergem L, Trifard V, Giabicani E, Siffroi JP, Le Bouc Y, Netchine I, Brioude F. Chromosomal rearrangements in the 11p15 imprinted region: 17 new 11p15.5 duplications with associated phenotypes and putative functional consequences. J Med Genet. 2…	Pat. 3	duplication	dup(11)(p15.5p14)	total IC1 and total IC2	maternal	unknown	IC1 LOM and IC2 GOM	SRS features	Array	chr11:1,972,205-3,413,150	chr11:1,950,975-3,391,920	1,440,946 bp
1	78	Heide S, Chantot-Bastaraud S, Keren B, Harbison MD, Azzi S, Rossignol S, Michot C, Lackmy-Port Lys M, Demeer B, Heinrichs C, Newfield RS, Sarda P, Van Maldergem L, Trifard V, Giabicani E, Siffroi JP, Le Bouc Y, Netchine I, Brioude F. Chromosomal rearrangements in the 11p15 imprinted region: 17 new 11p15.5 duplications with associated phenotypes and putative functional consequences. J Med Genet. 2…	Pat. 4	duplication	der(19)t(11;19)(p15.4;p13.3)	total IC1 and total IC2	maternal	mother	IC1 LOM and IC2 GOM	SRS features	Array	chr11:206,767-6,626,675	chr11:206,767-6,605,445	6,419,909 bp
1	79	Heide S, Chantot-Bastaraud S, Keren B, Harbison MD, Azzi S, Rossignol S, Michot C, Lackmy-Port Lys M, Demeer B, Heinrichs C, Newfield RS, Sarda P, Van Maldergem L, Trifard V, Giabicani E, Siffroi JP, Le Bouc Y, Netchine I, Brioude F. Chromosomal rearrangements in the 11p15 imprinted region: 17 new 11p15.5 duplications with associated phenotypes and putative functional consequences. J Med Genet. 2…	Pat. 5	duplication	der(8)t(8;11)(p23.1;p15.4)	total IC1 and total IC2	maternal	de novo	IC1 LOM and IC2 GOM	SRS features	Array	chr11:198,510-3,488,541	chr11:198,510-3,467,311	3,290,032 bp
1	80	Heide S, Chantot-Bastaraud S, Keren B, Harbison MD, Azzi S, Rossignol S, Michot C, Lackmy-Port Lys M, Demeer B, Heinrichs C, Newfield RS, Sarda P, Van Maldergem L, Trifard V, Giabicani E, Siffroi JP, Le Bouc Y, Netchine I, Brioude F. Chromosomal rearrangements in the 11p15 imprinted region: 17 new 11p15.5 duplications with associated phenotypes and putative functional consequences. J Med Genet. 2…	Pat. 6	duplication	rec(11)dup(11p15)inv(11)(p15.4;q25)	total IC1 and total IC2	maternal	de novo	IC1 LOM and IC2 GOM	SRS features	Array	chr11:198,510-4,472,880	chr11:198,510-4,451,650	4,274,371 bp
6	81	Heide S, Chantot-Bastaraud S, Keren B, Harbison MD, Azzi S, Rossignol S, Michot C, Lackmy-Port Lys M, Demeer B, Heinrichs C, Newfield RS, Sarda P, Van Maldergem L, Trifard V, Giabicani E, Siffroi JP, Le Bouc Y, Netchine I, Brioude F. Chromosomal rearrangements in the 11p15 imprinted region: 17 new 11p15.5 duplications with associated phenotypes and putative functional consequences. J Med Genet. 2…	Pat. 8	duplication	der(Y)t(Y;11)(p11.2;p15.5)	total IC1 (IC1, H19, IGF2)	paternal	de novo	IC1 GOM	BWS features	Array	chr11:203,789-2,420,500	chr11:203,789-2,399,270	2,216,712 bp
6	82	Heide S, Chantot-Bastaraud S, Keren B, Harbison MD, Azzi S, Rossignol S, Michot C, Lackmy-Port Lys M, Demeer B, Heinrichs C, Newfield RS, Sarda P, Van Maldergem L, Trifard V, Giabicani E, Siffroi JP, Le Bouc Y, Netchine I, Brioude F. Chromosomal rearrangements in the 11p15 imprinted region: 17 new 11p15.5 duplications with associated phenotypes and putative functional consequences. J Med Genet. 2…	Pat. 9	duplication	none	total IC1 (IC1, H19, IGF2)	paternal	unknown	IC1 GOM	BWS features	Array	chr11:1,413,817-2,312,237	chr11:1,392,587-2,291,007	898,421 bp
4	83	Heide S, Chantot-Bastaraud S, Keren B, Harbison MD, Azzi S, Rossignol S, Michot C, Lackmy-Port Lys M, Demeer B, Heinrichs C, Newfield RS, Sarda P, Van Maldergem L, Trifard V, Giabicani E, Siffroi JP, Le Bouc Y, Netchine I, Brioude F. Chromosomal rearrangements in the 11p15 imprinted region: 17 new 11p15.5 duplications with associated phenotypes and putative functional consequences. J Med Genet. 2…	Pat. 10	interrupted duplication	none	total IC1 (IC1, H19, IGF2) AND part of KCNQ1	paternal	unknown	IC1 GOM	BWS features	Array	chr11:1,562,713-2,220,754 AND chr11:2,241,272-2,511,527	chr11:1,541,483-2,199,524 AND chr11:2,220,042-2,490,297	658,042 bp and 270,256 bp
6	84	Heide S, Chantot-Bastaraud S, Keren B, Harbison MD, Azzi S, Rossignol S, Michot C, Lackmy-Port Lys M, Demeer B, Heinrichs C, Newfield RS, Sarda P, Van Maldergem L, Trifard V, Giabicani E, Siffroi JP, Le Bouc Y, Netchine I, Brioude F. Chromosomal rearrangements in the 11p15 imprinted region: 17 new 11p15.5 duplications with associated phenotypes and putative functional consequences. J Med Genet. 2…	Pat. 11	duplication	none	total IC1 (IC1, H19, IGF2)	paternal	unknown	IC1 GOM	BWS features	Array	chr11:1,874,072-2,306,026	chr11:1,852,842-2,284,796	431,955 bp
6	85	Heide S, Chantot-Bastaraud S, Keren B, Harbison MD, Azzi S, Rossignol S, Michot C, Lackmy-Port Lys M, Demeer B, Heinrichs C, Newfield RS, Sarda P, Van Maldergem L, Trifard V, Giabicani E, Siffroi JP, Le Bouc Y, Netchine I, Brioude F. Chromosomal rearrangements in the 11p15 imprinted region: 17 new 11p15.5 duplications with associated phenotypes and putative functional consequences. J Med Genet. 2…	Pat. 12	duplication	none	total IC1 (IC1, H19, IGF2)	paternal	unknown	IC1 GOM	BWS features	Array	chr11:1,472,605-2,250,713	chr11:1,451,375-2,229,483	778,109 bp
8	86	Heide S, Chantot-Bastaraud S, Keren B, Harbison MD, Azzi S, Rossignol S, Michot C, Lackmy-Port Lys M, Demeer B, Heinrichs C, Newfield RS, Sarda P, Van Maldergem L, Trifard V, Giabicani E, Siffroi JP, Le Bouc Y, Netchine I, Brioude F. Chromosomal rearrangements in the 11p15 imprinted region: 17 new 11p15.5 duplications with associated phenotypes and putative functional consequences. J Med Genet. 2…	Pat. 13	duplication	duplication of 19q	total IC1 and total H19	maternal	mother	IC1 LOM	SRS features	Array	chr11:1,782,594-2,110,067	chr11:1,761,364-2,088,837	327,474 bp
15	87	Heide S, Chantot-Bastaraud S, Keren B, Harbison MD, Azzi S, Rossignol S, Michot C, Lackmy-Port Lys M, Demeer B, Heinrichs C, Newfield RS, Sarda P, Van Maldergem L, Trifard V, Giabicani E, Siffroi JP, Le Bouc Y, Netchine I, Brioude F. Chromosomal rearrangements in the 11p15 imprinted region: 17 new 11p15.5 duplications with associated phenotypes and putative functional consequences. J Med Genet. 2…	Pat. 18	duplication	none	total IC2, part of KCNQ1, total KCNQ1OT1	maternal	mother	IC2 LOM	BWS features	Array	chr11:2,498,260-2,776,448	chr11:2,477,030-2,755,218	278,189 bp
16	88	Heide S, Chantot-Bastaraud S, Keren B, Harbison MD, Azzi S, Rossignol S, Michot C, Lackmy-Port Lys M, Demeer B, Heinrichs C, Newfield RS, Sarda P, Van Maldergem L, Trifard V, Giabicani E, Siffroi JP, Le Bouc Y, Netchine I, Brioude F. Chromosomal rearrangements in the 11p15 imprinted region: 17 new 11p15.5 duplications with associated phenotypes and putative functional consequences. J Med Genet. 2…	Pat. 19	duplication	none	total IC2, part of KCNQ1, part of KCNQ1OT1	maternal	unknown	IC2 LOM	BWS features	Array	chr11:2,631,304-2,900,418	chr11:2,610,074-2,879,188	269,115 bp
6	89	New UKA_2018	Pat. M24472	duplication	none	total IC1 (IC1, H19, IGF2)	paternal	de novo	IC1 GOM	BWS features	MS-MLPA, Array	chr11:1,741,090-2,277,937	chr11:1,719,860-2,256,707	536,848 bp
not represented		Beygo J, Bürger J, Strom TM, Kaya S, Buiting K. Disruption of KCNQ1 prevents methylation of the ICR2 and supports the hypothesis that its transcription is necessary for imprint establishment. Eur J Hum Genet. 2019 Jun;27(6):903-908. doi: 10.1038/s41431-019-0365-x. Epub 2019 Feb 18. PMID: 30778172; PMCID: PMC6777634.	Mother (II-2)	none	Balanced translocation:((46,XX,der(11)inv(11) (p15q22)t(11;13)(p15;q22),der(13)t(11;13)(p15;q22)).	KCNQ1	paternal	de novo	normal	unaffected	MS-MLPA, Sequencing	[chr13:pter_cen_ 70,765,321]::[chr11:2,613,439inv_pter] and [chr11:pter_2,613,440_ 99,998,486inv]::[chr13:70,765,320_qter]	[chr13:pter_cen_70,191,189]::[chr11:2,592,209inv_pter] and [chr11:pter_2,592,210_100,127,754inv]::[chr13:70,191,188_qter]
not represented	90	Beygo J, Bürger J, Strom TM, Kaya S, Buiting K. Disruption of KCNQ1 prevents methylation of the ICR2 and supports the hypothesis that its transcription is necessary for imprint establishment. Eur J Hum Genet. 2019 Jun;27(6):903-908. doi: 10.1038/s41431-019-0365-x. Epub 2019 Feb 18. PMID: 30778172; PMCID: PMC6777634.	Fetus III-4	none	Balanced translocation:((46,XX,der(11)inv(11) (p15q22)t(11;13)(p15;q22),der(13)t(11;13)(p15;q22)).	KCNQ1	maternal	mother	IC2 LOM	no clinical information provided	MS-MLPA, Sequencing	[chr13:pter_cen_ 70,765,321]::[chr11:2,613,439inv_pter] and [chr11:pter_2,613,440_ 99,998,486inv]::[chr13:70,765,320_qter]	[chr13:pter_cen_70,191,189]::[chr11:2,592,209inv_pter] and [chr11:pter_2,592,210_100,127,754inv]::[chr13:70,191,188_qter]
not represented	91	Giabicani E, Chantot-Bastaraud S, Bonnard A, Rachid M, Whalen S, Netchine I, Brioude F. Roles of Type 1 Insulin-Like Growth Factor (IGF) Receptor and IGF-II in Growth Regulation: Evidence From a Patient Carrying Both an 11p Paternal Duplication and 15q Deletion. Front Endocrinol (Lausanne). 2019 Apr 30;10:263. doi: 10.3389/fendo.2019.00263. PMID: 31114545; PMCID: PMC6503735.	Patient	duplication	deletion of 15q (IGF1R) (unbalanced translocation t(11p;15q)	total IC1 and total IC2	paternal	de novo	IC1 GOM and IC2 LOM	Growth retardation, microcephaly, developmental delay (despite duplicated IGF2, because of additional deletion of IGF1R)	Array	chr11:204,062-13,618,804	chr11:204,062-13,597,257	13,414,743 bp
21		Kraft F, Wesseler K, Begemann M, Kurth I, Elbracht M, Eggermann T. Novel familial distal imprinting centre 1 (11p15.5) deletion provides further insights in imprinting regulation. Clin Epigenetics. 2019 Feb 15;11(1):30. doi: 10.1186/s13148-019-0629-x. PMID: 30770769; PMCID: PMC6377752.	Mat. grandmother (II.1)	deletion	none	part of IC1 and part of H19	paternal	unknown	IC1 LOM	SRS features	Nanopore Sequencing	chr11:2,020,859-2,023,111	chr11:1,999,629-2,001,881	2,253 bp
21		Kraft F, Wesseler K, Begemann M, Kurth I, Elbracht M, Eggermann T. Novel familial distal imprinting centre 1 (11p15.5) deletion provides further insights in imprinting regulation. Clin Epigenetics. 2019 Feb 15;11(1):30. doi: 10.1186/s13148-019-0629-x. PMID: 30770769; PMCID: PMC6377752.	Mother (III.1)	deletion	none	part of IC1 and part of H19	maternal	mother	IC1 GOM	BWS features	Nanopore Sequencing	chr11:2,020,859-2,023,111	chr11:1,999,629-2,001,881	2,253 bp
21	92	Kraft F, Wesseler K, Begemann M, Kurth I, Elbracht M, Eggermann T. Novel familial distal imprinting centre 1 (11p15.5) deletion provides further insights in imprinting regulation. Clin Epigenetics. 2019 Feb 15;11(1):30. doi: 10.1186/s13148-019-0629-x. PMID: 30770769; PMCID: PMC6377752.	Patient IV-1	deletion	none	part of IC1 and part of H19	maternal	mother	IC1 GOM	BWS features	Nanopore Sequencing	chr11:2,020,859-2,023,111	chr11:1,999,629-2,001,881	2,253 bp
1		Lekszas C, Nanda I, Vona B, Böck J, Ashrafzadeh F, Donyadideh N, Ebrahimzadeh F, Ahangari N, Maroofian R, Karimiani EG, Haaf T. Unbalanced segregation of a paternal t(9;11)(p24.3;p15.4) translocation causing familial Beckwith-Wiedemann syndrome: a case report. BMC Med Genomics. 2019 Jun 7;12(1):83. doi: 10.1186/s12920-019-0539-y. PMID: 31174542; PMCID: PMC6555757.	Aunt (II-7)	duplication	deletion of chr. 9p24.3: unbalanced segregation of paternal reciprocal translocation t(9;11)(p24.3;p15.4)	total IC1 and total IC2	paternal	father	IC1 GOM and IC2 LOM	BWS features	Array	chr11:205,827-8,150,933	chr11:205,827-8,129,386	7,945,107 bp
1	93	Lekszas C, Nanda I, Vona B, Böck J, Ashrafzadeh F, Donyadideh N, Ebrahimzadeh F, Ahangari N, Maroofian R, Karimiani EG, Haaf T. Unbalanced segregation of a paternal t(9;11)(p24.3;p15.4) translocation causing familial Beckwith-Wiedemann syndrome: a case report. BMC Med Genomics. 2019 Jun 7;12(1):83. doi: 10.1186/s12920-019-0539-y. PMID: 31174542; PMCID: PMC6555757.	Pat. III-1	duplication	deletion of chr. 9p24.3: unbalanced segregation of paternal reciprocal translocation t(9;11)(p24.3;p15.4)	total IC1 and total IC2	paternal	father	IC1 GOM and IC2 LOM	BWS features	Array	chr11:205,827-8,150,933	chr11:205,827-8,129,386	7,945,107 bp
32	94	Valente FM, Sparago A, Freschi A, Hill-Harfe K, Maas SM, Frints SGM, Alders M, Pignata L, Franzese M, Angelini C, Carli D, Mussa A, Gazzin A, Gabbarini F, Acurzio B, Ferrero GB, Bliek J, Williams CA, Riccio A, Cerrato F. Transcription alterations of KCNQ1 associated with imprinted methylation defects in the Beckwith-Wiedemann locus. Genet Med. 2019 Aug;21(8):1808-1820. doi: 10.1038/s41436-018-041…	Patient	deletion	paternal balanced Robertsonian translocation: der(13;14)(q10;q10)	part of KCNQ1	maternal	de novo	IC2 LOM	BWS features	Array	chr11:2,397,123-2,510,194	chr11:2,375,893-2,488,964	113,072 bp
not represented		Eggermann T, Kraft F, Kloth K, Klopocki E, Hüning I, Hempel M, Kunstmann E. Heterogeneous phenotypes in families with duplications of the paternal allele within the imprinting center 1 (H19/IGF2:TSS-DMR) in 11p15.5. Clin Genet. 2020 Oct;98(4):418-419. doi: 10.1111/cge.13820. Epub 2020 Aug 9. PMID: 33294970.	Father of pat. 1	duplication	none	total IC1, part of H19, total IGF2	unknown	unknown	IC1 GOM	unaffected	Array	chr11:1,977,019-2,216,183	chr11:1,955,789-2,194,953	239,165 bp
7	95	Eggermann T, Kraft F, Kloth K, Klopocki E, Hüning I, Hempel M, Kunstmann E. Heterogeneous phenotypes in families with duplications of the paternal allele within the imprinting center 1 (H19/IGF2:TSS-DMR) in 11p15.5. Clin Genet. 2020 Oct;98(4):418-419. doi: 10.1111/cge.13820. Epub 2020 Aug 9. PMID: 33294970.	Pat. 1	duplication	none	total IC1, part of H19, total IGF2	paternal	father	IC1 GOM	BWS features	Array	chr11:1,977,019-2,216,183	chr11:1,955,789-2,194,953	239,165 bp
not represented		Eggermann T, Kraft F, Kloth K, Klopocki E, Hüning I, Hempel M, Kunstmann E. Heterogeneous phenotypes in families with duplications of the paternal allele within the imprinting center 1 (H19/IGF2:TSS-DMR) in 11p15.5. Clin Genet. 2020 Oct;98(4):418-419. doi: 10.1111/cge.13820. Epub 2020 Aug 9. PMID: 33294970.	Father of pat. 2	duplication	none	total IC1 (IC1, H19, IGF2)	unknown	unknown	IC1 GOM	unaffected	Array	chr11:1,830,270-2,265,766	chr11:1,894,700-2,333,994	435,497 bp
6	96	Eggermann T, Kraft F, Kloth K, Klopocki E, Hüning I, Hempel M, Kunstmann E. Heterogeneous phenotypes in families with duplications of the paternal allele within the imprinting center 1 (H19/IGF2:TSS-DMR) in 11p15.5. Clin Genet. 2020 Oct;98(4):418-419. doi: 10.1111/cge.13820. Epub 2020 Aug 9. PMID: 33294970.	Pat. 2	duplication	none	total IC1 (IC1, H19, IGF2)	paternal	father	IC1 GOM	BWS features	Array	chr11:1,830,270-2,265,766	chr11:1,894,700-2,333,994	435,497 bp
8		New-Eggermann et al.,2020	Mat. grandfather	duplication	none	total IC1 and total H19	paternal	unknown	IC1 GOM	unaffected	MS-MLPA	chr11:2,016,907-2,025,813	chr11:1,995,677-2,004,583	8,907 bp
8		Eggermann T, Kraft F, Kloth K, Klopocki E, Hüning I, Hempel M, Kunstmann E. Heterogeneous phenotypes in families with duplications of the paternal allele within the imprinting center 1 (H19/IGF2:TSS-DMR) in 11p15.5. Clin Genet. 2020 Oct;98(4):418-419. doi: 10.1111/cge.13820. Epub 2020 Aug 9. PMID: 33294970.	Mother of pat. 3	duplication	none	total IC1 and total H19	paternal	father	IC1 GOM	unaffected	Array	chr11:1,696,419-2,140,840	chr11:1,675,189-2,119,610	444,422 bp
8		Eggermann T, Kraft F, Kloth K, Klopocki E, Hüning I, Hempel M, Kunstmann E. Heterogeneous phenotypes in families with duplications of the paternal allele within the imprinting center 1 (H19/IGF2:TSS-DMR) in 11p15.5. Clin Genet. 2020 Oct;98(4):418-419. doi: 10.1111/cge.13820. Epub 2020 Aug 9. PMID: 33294970.	Sister of pat. 3	duplication	none	total IC1 and total H19	maternal	mother	IC1 LOM	SRS features	Array	chr11:1,696,419-2,140,840	chr11:1,675,189-2,119,610	444,422 bp
8	97	Eggermann T, Kraft F, Kloth K, Klopocki E, Hüning I, Hempel M, Kunstmann E. Heterogeneous phenotypes in families with duplications of the paternal allele within the imprinting center 1 (H19/IGF2:TSS-DMR) in 11p15.5. Clin Genet. 2020 Oct;98(4):418-419. doi: 10.1111/cge.13820. Epub 2020 Aug 9. PMID: 33294970.	Pat. 3	duplication	none	total IC1 and total H19	maternal	mother	IC1 LOM	SRS features	Array	chr11:1,696,419-2,140,840	chr11:1,675,189-2,119,610	444,422 bp
1	98	Afifi HH, El-Kamah GY, Kamel AK, Abd Allah SG, Hammad S, Sayed-Ahmed MM, Hussein SH, Mohamed AM. Clinical and Cytogenomic Characterization of De Novo 11p14.3-p15.5 Duplication Associated with 18q23 Deletion in an Egyptian Female Infant. J Pediatr Genet. 2021 Jun;10(2):131-138. doi: 10.1055/s-0040-1708554. Epub 2020 Apr 21. PMID: 33996184; PMCID: PMC8110358.	Patient	duplication	deletion of 18q2	total IC1 and total IC2	paternal	de novo	not reported	BWS features	Array	chr11:230,680-22,237,148	chr11:230,680-22,215,602	22,006,469 bp
not represented		Chen J, Xu J, Yu Y, Sun L. Case Report: A Novel Deletion in the 11p15 Region Causing a Familial Beckwith-Wiedemann Syndrome. Front Genet. 2021 Feb 19;12:621096. doi: 10.3389/fgene.2021.621096. PMID: 33679886; PMCID: PMC7933649.	Mother (I-2)	deletion	none	part of IC1 and part of H19	paternal	unknown	IC1 LOM	unaffected	Array	chr11:2,009,895-2,070,570	chr11:1,988,665-2,049,340	60,676 bp
21		Chen J, Xu J, Yu Y, Sun L. Case Report: A Novel Deletion in the 11p15 Region Causing a Familial Beckwith-Wiedemann Syndrome. Front Genet. 2021 Feb 19;12:621096. doi: 10.3389/fgene.2021.621096. PMID: 33679886; PMCID: PMC7933649.	Pat. 2 (II-2; sister)	deletion	none	part of IC1 and part of H19	maternal	mother	IC1 GOM	BWS features	Array	chr11:2,009,895-2,070,570	chr11:1,988,665-2,049,340	60,676 bp
21	99	Chen J, Xu J, Yu Y, Sun L. Case Report: A Novel Deletion in the 11p15 Region Causing a Familial Beckwith-Wiedemann Syndrome. Front Genet. 2021 Feb 19;12:621096. doi: 10.3389/fgene.2021.621096. PMID: 33679886; PMCID: PMC7933649.	Pat. 1 (II-1)	deletion	none	part of IC1 and part of H19	maternal	mother	IC1 GOM	BWS features	Array	chr11:2,009,895-2,070,570	chr11:1,988,665-2,049,340	60,676 bp
30		Eggermann T, Kraft F, Lausberg E, Ergezinger K, Kunstmann E. Paternal 132 bp deletion affecting KCNQ1OT1 in 11p15.5 is associated with growth retardation but does not affect imprinting. J Med Genet. 2021 Mar;58(3):173-176. doi: 10.1136/jmedgenet-2020-106868. Epub 2020 May 23. PMID: 32447323.	Father	deletion	none	part of KCNQ1 and part of KCNQ1OT1	maternal	unknown	IC2 LOM	unaffected	Sanger Sequencing	chr11:2,720,964-2,721,095	chr11:2,699,734-2,699,865	132 bp
30	100	Eggermann T, Kraft F, Lausberg E, Ergezinger K, Kunstmann E. Paternal 132 bp deletion affecting KCNQ1OT1 in 11p15.5 is associated with growth retardation but does not affect imprinting. J Med Genet. 2021 Mar;58(3):173-176. doi: 10.1136/jmedgenet-2020-106868. Epub 2020 May 23. PMID: 32447323.	Patient	deletion	none	part of KCNQ1 and part of KCNQ1OT1	paternal	father	IC2 GOM	SRS features	Sanger Sequencing	chr11:2,720,964-2,721,095	chr11:2,699,734-2,699,865	132 bp
25	101	Eggermann T, Begemann M, Pfeiffer L. Unusual deletion of the maternal 11p15 allele in Beckwith-Wiedemann syndrome with an impact on both imprinting domains. Clin Epigenetics. 2021 Feb 4;13(1):30. doi: 10.1186/s13148-021-01020-w. PMID: 33541417; PMCID: PMC7863277.	Patient	deletion	none	total IGF2, total IC2, part of KCNQ1, part of KCNQ1OT1	maternal	de novo	IC2 LOM	BWS features	Array	chr11:2,125,923-2,716,862	chr11:2,104,693-2,695,632	590,940 bp
1	102	Jiang H, Ping Z, Wang J, Liu X, Jin Y, Li S, Zhou C, Huang P, Jin Y, Ai L, Chen J. A Beckwith-Wiedemann syndrome case with de novo 24 Mb duplication of chromosome 11p15.5p14.3. Mol Cytogenet. 2021 Mar 3;14(1):14. doi: 10.1186/s13039-021-00532-7. PMID: 33658067; PMCID: PMC7931524.	Patient	duplication	none	total IC1 and total IC2	paternal	de novo	IC1 GOM and IC2 LOM	BWS features	Array	chr11:230,680-24,400,276	chr11:230,680-24,378,730	24,169,597 bp
29		Mio C, Allegri L, Passon N, Bregant E, Demori E, Franzoni A, Driul D, Riccio A, Damante G, Baldan F. A paternally inherited 1.4 kb deletion of the 11p15.5 imprinting center 2 is associated with a mild familial Silver-Russell syndrome phenotype. Eur J Hum Genet. 2021 Mar;29(3):447-454. doi: 10.1038/s41431-020-00753-1. Epub 2020 Nov 11. PMID: 33177595; PMCID: PMC7940628.	Pat. grandmother (I-1)	deletion	none	part of KCNQ1 and part of KCNQ1OT1	paternal	unknown	IC2 GOM	SRS features	Sequencing	chr11:2,720,674-2,722,054	chr11:2,699,444-2,700,824	1,381 bp
29		Mio C, Allegri L, Passon N, Bregant E, Demori E, Franzoni A, Driul D, Riccio A, Damante G, Baldan F. A paternally inherited 1.4 kb deletion of the 11p15.5 imprinting center 2 is associated with a mild familial Silver-Russell syndrome phenotype. Eur J Hum Genet. 2021 Mar;29(3):447-454. doi: 10.1038/s41431-020-00753-1. Epub 2020 Nov 11. PMID: 33177595; PMCID: PMC7940628.	Father (II-1)	deletion	none	part of KCNQ1 and part of KCNQ1OT1	maternal	mother	IC2 LOM	unaffected	Sequencing	chr11:2,720,674-2,722,054	chr11:2,699,444-2,700,824	1,381 bp
29	103	Mio C, Allegri L, Passon N, Bregant E, Demori E, Franzoni A, Driul D, Riccio A, Damante G, Baldan F. A paternally inherited 1.4 kb deletion of the 11p15.5 imprinting center 2 is associated with a mild familial Silver-Russell syndrome phenotype. Eur J Hum Genet. 2021 Mar;29(3):447-454. doi: 10.1038/s41431-020-00753-1. Epub 2020 Nov 11. PMID: 33177595; PMCID: PMC7940628.	Patient (III-1)	deletion	none	part of KCNQ1 and part of KCNQ1OT1	paternal	father	IC2 GOM	SRS features	Sequencing	chr11:2,720,674-2,722,054	chr11:2,699,444-2,700,824	1,381 bp
29	104	Hara-Isono K, Yamazawa K, Tanaka S, Nishi E, Fukami M, Kagami M. CDKN1C hyperexpression in two patients with severe growth failure and microdeletions affecting the paternally inherited KCNQ1OT1:TSS-DMR. J Med Genet. 2022 Dec;59(12):1241-1246. doi: 10.1136/jmg-2022-108700. Epub 2022 Jul 29. PMID: 35906012.	Pat. 1	deletion	none	part of KCNQ1 and part of KCNQ1OT1	paternal	de novo	IC2 GOM	SRS features	Array	chr11:2,719,270-2,724,102	chr11:2,698,040-2,702,872	4,833 bp
29	105	Hara-Isono K, Yamazawa K, Tanaka S, Nishi E, Fukami M, Kagami M. CDKN1C hyperexpression in two patients with severe growth failure and microdeletions affecting the paternally inherited KCNQ1OT1:TSS-DMR. J Med Genet. 2022 Dec;59(12):1241-1246. doi: 10.1136/jmg-2022-108700. Epub 2022 Jul 29. PMID: 35906012.	Pat. 2	deletion	none	part of KCNQ1 and part of KCNQ1OT1	paternal	de novo	IC2 GOM	SRS features	Array	chr11:2,720,153-2,730,559	chr11:2,698,923-2,709,329	10,407 bp
30		Gaudet MV, Allain EP, Gallant LM, Arts HH, Ben Amor M. A 132 bp deletion affecting the KCNQ1OT1 gene associated with Silver-Russell syndrome clinical phenotype. J Med Genet. 2023 Feb;60(2):134-136. doi: 10.1136/jmedgenet-2021-108288. Epub 2022 Jun 30. PMID: 35772847; PMCID: PMC9887386.	Paternal grandmother	deletion	none	part of KCNQ1 and part of KCNQ1OT1	maternal	unknown	IC2 LOM	unaffected	Sanger Sequencing	chr11:2,720,964-2,721,095	chr11:2,699,734-2,699,865	132 bp
30		Gaudet MV, Allain EP, Gallant LM, Arts HH, Ben Amor M. A 132 bp deletion affecting the KCNQ1OT1 gene associated with Silver-Russell syndrome clinical phenotype. J Med Genet. 2023 Feb;60(2):134-136. doi: 10.1136/jmedgenet-2021-108288. Epub 2022 Jun 30. PMID: 35772847; PMCID: PMC9887386.	Father of pat.	deletion	none	part of KCNQ1 and part of KCNQ1OT1	maternal	mother	IC2 LOM	unaffected	Sanger Sequencing	chr11:2,720,964-2,721,095	chr11:2,699,734-2,699,865	132 bp
30	106	Gaudet MV, Allain EP, Gallant LM, Arts HH, Ben Amor M. A 132 bp deletion affecting the KCNQ1OT1 gene associated with Silver-Russell syndrome clinical phenotype. J Med Genet. 2023 Feb;60(2):134-136. doi: 10.1136/jmedgenet-2021-108288. Epub 2022 Jun 30. PMID: 35772847; PMCID: PMC9887386.	Patient	deletion	none	part of KCNQ1 and part of KCNQ1OT1	paternal	father	IC2 GOM	SRS features	Sanger Sequencing	chr11:2,720,964-2,721,095	chr11:2,699,734-2,699,865	132 bp
6	107	Lloveras E, Pérez C, Mendez B, Martin S, Alves C, Reis-Lima M. Tandem Triplication 11p15.5-ICR1 (H19/IGF2) Detected by Microarray and Optical Genome Mapping in a Prenatal Beckwith-Wiedemann Case. Cytogenet Genome Res. 2023;163(1-2):32-35. doi: 10.1159/000531703. Epub 2023 Jun 27. PMID: 37369188.	Fetus	duplication	none	total IC1 (IC1, H19, IGF2)	paternal	unknown	IC1 GOM	BWS features	Array	chr11:1,961,124-2,327,070	chr11:1,939,894-2,305,840	365,947 bp
30		Stoltze UK, Hansen TVO, Brok JS, Grønskov K, Tumer Z, Ahlborn LB, Schmiegelow K, Wadt KAW. Maternal versus paternal inheritance of a 132 bp 11p15.5 microdeletion affecting KCNQ1OT1 and associated phenotypes. J Med Genet. 2023 Feb;60(2):128-130. doi: 10.1136/jmedgenet-2021-108335. Epub 2022 Jun 30. PMID: 35772845; PMCID: PMC9887393.	Mother of proband	deletion	none	part of KCNQ1 and part of KCNQ1OT1	paternal	unknown	IC2 GOM	unaffected	Sequencing	chr11:2,720,964-2,721,095	chr11:2,699,734-2,699,865	132 bp
30	108	Stoltze UK, Hansen TVO, Brok JS, Grønskov K, Tumer Z, Ahlborn LB, Schmiegelow K, Wadt KAW. Maternal versus paternal inheritance of a 132 bp 11p15.5 microdeletion affecting KCNQ1OT1 and associated phenotypes. J Med Genet. 2023 Feb;60(2):128-130. doi: 10.1136/jmedgenet-2021-108335. Epub 2022 Jun 30. PMID: 35772845; PMCID: PMC9887393.	Proband	deletion	none	part of KCNQ1 and part of KCNQ1OT1	maternal	mother	IC2 LOM	BWS features	Sequencing	chr11:2,720,964-2,721,095	chr11:2,699,734-2,699,865	132 bp
32	109	Urakawa T, Ozawa J, Tanaka M, Narusawa H, Matsuoka K, Fukami M, Nagasaki K, Kagami M. Beckwith-Wiedemann syndrome with long QT caused by a deletion involving KCNQ1 but not KCNQ1OT1:TSS-DMR. Eur J Med Genet. 2023 Jan;66(1):104671. doi: 10.1016/j.ejmg.2022.104671. Epub 2022 Nov 17. PMID: 36402267.	Patient	deletion	none	part of KCNQ1	maternal	de novo	IC2 LOM	BWS features	MS-MLPA, Sanger Sequencing	chr11:2,276,821-2,491,742	chr11:2,255,591-2,470,512	214,922 bp
not represented		Ding Q, Stander Z, Elizalde BJ, Stelmach ES, Duncan JC, Vidal-Folch N, Hasadsri L, Rumilla KM, Shen W. Thirteen cases support the clinical significance of imprinting center 1 (IC1) microdeletions in Beckwith-Wiedemann syndrome. Clin Epigenetics. 2025 Apr 29;17(1):67. doi: 10.1186/s13148-025-01873-5. PMID: 40301967; PMCID: PMC12039090.	Family 1: Pat. 4 (I-2; mat. grandmother of pat. 1)	deletion	none	part of IC1 and part of H19	unknown	unknown	normal	unaffected	Sanger Sequencing	chr11:2,022,152-2,023,984	chr11:2,000,922-2,002,754	1,833 bp
21		Ding Q, Stander Z, Elizalde BJ, Stelmach ES, Duncan JC, Vidal-Folch N, Hasadsri L, Rumilla KM, Shen W. Thirteen cases support the clinical significance of imprinting center 1 (IC1) microdeletions in Beckwith-Wiedemann syndrome. Clin Epigenetics. 2025 Apr 29;17(1):67. doi: 10.1186/s13148-025-01873-5. PMID: 40301967; PMCID: PMC12039090.	Family 1: Pat. 3 (II-3; mat. uncle of pat. 1)	deletion	none	part of IC1 and part of H19	maternal	mother	IC1 GOM	BWS features	Sanger Sequencing	chr11:2,022,152-2,023,984	chr11:2,000,922-2,002,754	1,833 bp
21		Ding Q, Stander Z, Elizalde BJ, Stelmach ES, Duncan JC, Vidal-Folch N, Hasadsri L, Rumilla KM, Shen W. Thirteen cases support the clinical significance of imprinting center 1 (IC1) microdeletions in Beckwith-Wiedemann syndrome. Clin Epigenetics. 2025 Apr 29;17(1):67. doi: 10.1186/s13148-025-01873-5. PMID: 40301967; PMCID: PMC12039090.	Family 1: Pat. 2 (II-2; mother of pat. 1)	deletion	none	part of IC1 and part of H19	maternal	mother	IC1 GOM	BWS features	Sanger Sequencing	chr11:2,022,152-2,023,984	chr11:2,000,922-2,002,754	1,833 bp
21	110	Ding Q, Stander Z, Elizalde BJ, Stelmach ES, Duncan JC, Vidal-Folch N, Hasadsri L, Rumilla KM, Shen W. Thirteen cases support the clinical significance of imprinting center 1 (IC1) microdeletions in Beckwith-Wiedemann syndrome. Clin Epigenetics. 2025 Apr 29;17(1):67. doi: 10.1186/s13148-025-01873-5. PMID: 40301967; PMCID: PMC12039090.	Family 1: Pat. 1 (III-1)	deletion	none	part of IC1 and part of H19	maternal	mother	IC1 GOM	BWS features	Sanger Sequencing	chr11:2,022,152-2,023,984	chr11:2,000,922-2,002,754	1,833 bp
not represented		Ding Q, Stander Z, Elizalde BJ, Stelmach ES, Duncan JC, Vidal-Folch N, Hasadsri L, Rumilla KM, Shen W. Thirteen cases support the clinical significance of imprinting center 1 (IC1) microdeletions in Beckwith-Wiedemann syndrome. Clin Epigenetics. 2025 Apr 29;17(1):67. doi: 10.1186/s13148-025-01873-5. PMID: 40301967; PMCID: PMC12039090.	Family 2: Pat. 6 (mother of pat. 5)	deletion	none	part of IC1 and part of H19	paternal	unknown	normal	no clinical information provided	Sanger Sequencing	chr11:2,022,100-2,023,933	chr11:2,000,870-2,002,703	1,834 bp
21	111	Ding Q, Stander Z, Elizalde BJ, Stelmach ES, Duncan JC, Vidal-Folch N, Hasadsri L, Rumilla KM, Shen W. Thirteen cases support the clinical significance of imprinting center 1 (IC1) microdeletions in Beckwith-Wiedemann syndrome. Clin Epigenetics. 2025 Apr 29;17(1):67. doi: 10.1186/s13148-025-01873-5. PMID: 40301967; PMCID: PMC12039090.	Family 2: Pat. 5	deletion	none	part of IC1 and part of H19	maternal	mother	IC1 GOM	BWS features	Sanger Sequencing	chr11:2,022,100-2,023,933	chr11:2,000,870-2,002,703	1,834 bp
21	112	Ding Q, Stander Z, Elizalde BJ, Stelmach ES, Duncan JC, Vidal-Folch N, Hasadsri L, Rumilla KM, Shen W. Thirteen cases support the clinical significance of imprinting center 1 (IC1) microdeletions in Beckwith-Wiedemann syndrome. Clin Epigenetics. 2025 Apr 29;17(1):67. doi: 10.1186/s13148-025-01873-5. PMID: 40301967; PMCID: PMC12039090.	Pat. 7	deletion	none	part of IC1 and part of H19	maternal	mother	IC1 GOM	BWS features	Sanger Sequencing	chr11:2,022,337-2,024,168	chr11:2,001,107-2,002,938	1,832 bp
not represented	113	Ding Q, Stander Z, Elizalde BJ, Stelmach ES, Duncan JC, Vidal-Folch N, Hasadsri L, Rumilla KM, Shen W. Thirteen cases support the clinical significance of imprinting center 1 (IC1) microdeletions in Beckwith-Wiedemann syndrome. Clin Epigenetics. 2025 Apr 29;17(1):67. doi: 10.1186/s13148-025-01873-5. PMID: 40301967; PMCID: PMC12039090.	Pat. 9	deletion	none	part of IC1 and part of H19	unknown	unknown	IC1 GOM	BWS features	Sanger Sequencing	chr11:2,021,975-2,024,214	chr11:2,000,745-2,002,984	2,240 bp
not represented	114	Ding Q, Stander Z, Elizalde BJ, Stelmach ES, Duncan JC, Vidal-Folch N, Hasadsri L, Rumilla KM, Shen W. Thirteen cases support the clinical significance of imprinting center 1 (IC1) microdeletions in Beckwith-Wiedemann syndrome. Clin Epigenetics. 2025 Apr 29;17(1):67. doi: 10.1186/s13148-025-01873-5. PMID: 40301967; PMCID: PMC12039090.	Pat. 10	deletion	none	part of IC1 and part of H19	unknown	unknown	IC1 GOM	BWS features	Sanger Sequencing	chr11:2,021,616-2,023,855	chr11:2,000,386-2,002,625	2,240 bp
not represented	115	Ding Q, Stander Z, Elizalde BJ, Stelmach ES, Duncan JC, Vidal-Folch N, Hasadsri L, Rumilla KM, Shen W. Thirteen cases support the clinical significance of imprinting center 1 (IC1) microdeletions in Beckwith-Wiedemann syndrome. Clin Epigenetics. 2025 Apr 29;17(1):67. doi: 10.1186/s13148-025-01873-5. PMID: 40301967; PMCID: PMC12039090.	Pat. 12	deletion	none	part of IC1 and part of H19	unknown	unknown	IC1 GOM	BWS features	Sanger Sequencing	chr11:2,021,940-2,023,372	chr11:2,000,710-2,002,142	1,433 bp
not represented	116	Ding Q, Stander Z, Elizalde BJ, Stelmach ES, Duncan JC, Vidal-Folch N, Hasadsri L, Rumilla KM, Shen W. Thirteen cases support the clinical significance of imprinting center 1 (IC1) microdeletions in Beckwith-Wiedemann syndrome. Clin Epigenetics. 2025 Apr 29;17(1):67. doi: 10.1186/s13148-025-01873-5. PMID: 40301967; PMCID: PMC12039090.	Pat. 13	deletion	none	part of IC1 and part of H19	unknown	unknown	IC1 GOM	BWS features	Sanger Sequencing	chr11:2,021,718-2,023,957	chr11:2,000,488-2,002,727	2,240 bp
8		Thomas-Wilson A, Ganapathi M, Harkavy N, Schwanke C, Giordano J, Elias AF, Wapner RJ, Jobanputra V. Prenatally Detected Maternally Inherited Partial Duplication of 11p15.5 ICR1 Results in Phenotypes Overlapping Russell-Silver Syndrome in Infancy. Prenat Diagn. 2025 Jul;45(8):1070-1073. doi: 10.1002/pd.6832. Epub 2025 Jun 12. PMID: 40506858.	Maternal grandmother	duplication	none	total IC1 and total H19	paternal	unknown	IC1 GOM	unaffected	Sequencing	chr11:1,762,795-2,044,243	chr11:1,741,565-2,023,013	281,449 bp
8		Thomas-Wilson A, Ganapathi M, Harkavy N, Schwanke C, Giordano J, Elias AF, Wapner RJ, Jobanputra V. Prenatally Detected Maternally Inherited Partial Duplication of 11p15.5 ICR1 Results in Phenotypes Overlapping Russell-Silver Syndrome in Infancy. Prenat Diagn. 2025 Jul;45(8):1070-1073. doi: 10.1002/pd.6832. Epub 2025 Jun 12. PMID: 40506858.	Mother of fetus	duplication	none	total IC1 and total H19	maternal	mother	IC1 LOM	SRS features	Sequencing	chr11:1,762,795-2,044,243	chr11:1,741,565-2,023,013	281,449 bp
8	117	Thomas-Wilson A, Ganapathi M, Harkavy N, Schwanke C, Giordano J, Elias AF, Wapner RJ, Jobanputra V. Prenatally Detected Maternally Inherited Partial Duplication of 11p15.5 ICR1 Results in Phenotypes Overlapping Russell-Silver Syndrome in Infancy. Prenat Diagn. 2025 Jul;45(8):1070-1073. doi: 10.1002/pd.6832. Epub 2025 Jun 12. PMID: 40506858.	Fetus	duplication	none	total IC1 and total H19	maternal	mother	IC1 LOM	SRS features	Sequencing	chr11:1,762,795-2,044,243	chr11:1,741,565-2,023,013	281,449 bp
11		New-UKA_2025	Mother of pat.	duplication	none	total IGF2, total IC2 (IC2, KCNQ1, KCNQ1OT1, CDKN1C)	paternal	unknown	IC2 LOM	unaffected	MS-MLPA	chr11:2,154,871-2,906,657	chr11:2,133,641-2,885,427	751,787 bp
11	118	New-UKA_2025	Patient	duplication	none	total IGF2, total IC2 (IC2, KCNQ1, KCNQ1OT1, CDKN1C)	maternal	mother	IC2 GOM	SRS features	Array	chr11:2,068,841-3,099,880	chr11:2,047,611-3,078,650	1,031,040 bp
